# Supplementary material for: Computational analysis of data from a genome-wide screening identifies new PARP1 functional interactors as potential therapeutic targets
Source: Oncotarget. 2019 Apr 12;10(28):2722–37. doi: 10.18632/oncotarget.26812 (PMC6505629; doi:10.18632/oncotarget.26812)
Supplement: Supplementary file 2 [file oncotarget-10-2722-s002.xlsx]

## Sheet: Foglio1
Supplementary Table 1: Identification of oncogenes and tumor soppressors by applying the 20/20 rule
Score is calculated by combining nonsense and frameshifts mutations and dividing by the total number of mutation reported.								Result > 10 = Probable tumor suppressor Result < 10 = probable oncogene
	nonsense	missense		ins. frame	ins. frameshift	del. frame	del. frameshift		total		score	20/20 classification
AGPAT3	5	49		0	0	0	2		56		12.5	TSG
AGPAT4	4	65		0	7	0	3		79		17.7215	TSG
AGPAT5	4	45		0	0	2	2		53		11.3208	TSG
AGPS	7	80		0	1	0	1		89		10.1124	TSG
ALG6	5	48		0	1	0	4		58		17.2414	TSG
ARGLU1	4	32		0	0	1	1		38		13.1579	TSG
CRNKL1	12	138		1	1	3	1		156		8.97436	Oncogene
ENTPD5	2	36		0	1	0	2		41		12.1951	TSG
ENTPD6	2	63		0	2	0	2		69		8.69565	Oncogene
GALK1	4	35		0	0	1	4		44		18.1818	TSG
GALK2	8	62		0	0	0	1		71		12.6761	TSG
GCK	1	103		0	0	0	0		104		0.961538	Oncogene
H1F0	0	20		0	0	2	1		23		4.34783	Oncogene
H1FNT	3	68		0	0	0	0		71		4.22535	Oncogene
H1FX	0	18		0	0	1	0		19		0	Oncogene
HECTD2	5	62		0	5	1	5		78		19.2308	TSG
HERC3	6	93		0	1	0	4		104		10.5769	TSG
HERC4	11	104		0	2	1	3		121		13.2231	TSG
HERC5	11	132		0	9	1	17		170		21.7647	TSG
HERC6	10	101		0	3	1	2		117		12.8205	TSG
HIST1H1T	3	57		0	0	0	0		60		5	Oncogene
HK1	7	120		0	1	0	3		131		8.39695	Oncogene
HK2	2	126		0	1	2	2		133		3.7594	Oncogene
HK3	7	173		0	3	0	4		187		7.48663	Oncogene
HKDC1	9	137		0	0	0	5		151		9.27152	Oncogene
HTATSF1	8	111		0	0	1	5		125		10.4	TSG
INCENP	1	96		0	0	2	1		100		2	Oncogene
LCLAT1	7	56		0	2	0	4		69		18.8406	TSG
LDHD	2	58		0	0	0	0		60		3.33333	Oncogene
LENG8	6	116		1	1	1	3		128		7.8125	Oncogene
MOGS	7	87		0	2	0	8		104		16.3462	TSG
NADK	3	55		13	0	1	1		73		5.47945	Oncogene
NCOR1	57	271		0	14	1	19		362		24.8619	TSG
NCOR2	18	242		21	15	4	25		325		17.8462	TSG
NUP210	13	246		0	3	0	15		277		11.1913	TSG
PAN2	18	149		0	1	1	4		173		13.2948	TSG
PIKFYVE	21	254		0	0	1	9		285		10.5263	TSG
PRMT5	9	62		0	0	1	2		74		14.8649	TSG
PSAT1	3	46		0	4	0	2		55		16.3636	TSG
RAP1A	2	27		0	0	0	0		29		6.89655	Oncogene
RAP1B	2	33		0	0	1	1		37		8.10811	Oncogene
RAP2A	3	15		0	0	0	0		18		16.6667	TSG
RAP2B	1	19		0	0	0	0		20		5	Oncogene
RAP2C	1	29		0	0	1	0		31		3.22581	Oncogene
RCOR1	11	54		0	0	3	0		68		16.1765	TSG
RCOR2	3	54		0	1	1	2		61		9.83607	TSG
RCOR3	4	70		0	2	0	6		82		14.6341	TSG
REXO1	6	104		1	0	6	7		124		10.4839	TSG
REXO1L1	2	26		0	0	0	0		28		7.14286	Oncogene
REXO1L10P	0	3		0	0	0	0		3		0	Oncogene
REXO1L11P	0	1		0	0	0	0		1		0	Oncogene
RIT1	7	101		1	0	3	6		118		11.0169	TSG
RIT2	5	83		0	4	0	4		96		13.5417	TSG
RPUSD1	3	47		0	0	0	0		50		6	Oncogene
RRN3	5	42		0	0	1	0		48		10.4167	TSG
SART1	3	74		0	0	0	2		79		6.32911	Oncogene
SH3YL1	2	42		1	2	0	0		47		8.51064	Oncogene
SLC2A6	0	59		0	2	1	4		66		9.09091	Oncogene
SLC2A8	1	48		0	4	1	3		57		14.0351	TSG
SLC30A1	5	49		0	0	0	5		59		16.9492	TSG
SLC30A10	6	98		0	1	1	3		109		9.17431	Oncogene
SLC30A2	1	36		0	1	0	1		39		7.69231	Oncogene
SLC30A3	5	75		0	9	0	5		94		20.2128	TSG
SLC30A4	4	45		0	1	1	0		51		9.80392	Oncogene
SLC30A8	11	130		0	0	0	2		143		9.09091	Oncogene
SLC35B4	0	34		0	0	0	0		34		0	Oncogene
SLC44A1	7	75		0	0	0	1		83		9.63855	Oncogene
SLC44A2	3	92		1	1	1	1		99		5.05051	Oncogene
SLC44A3	15	71		1	3	2	14		106		30.1887	TSG
SLC44A4	5	85		0	6	2	7		105		17.1429	TSG
SLC44A5	16	189		0	1	0	3		209		9.56938	Oncogene
SLC7A13	12	113		1	0	0	8		134		14.9254	TSG
SLC7A14	6	159		0	0	0	1		166		4.21687	Oncogene
SLC7A4	5	87		0	1	0	2		95		8.42105	Oncogene
SNRPC	0	23		0	0	1	0		24		0	Oncogene
TALDO1	2	43		0	0	1	0		46		4.34783	Oncogene
TCP11	7	66		0	0	0	0		73		9.58904	Oncogene
TCP11L1	1	48		0	0	0	1		50		4	Oncogene
TCP11L2	12	88		0	2	0	0		102		13.7255	TSG
UBE3A	14	126		0	1	0	8		149		15.4362	TSG
WBP11	2	83		0	7	0	1		93		10.7527	TSG
WDR85	2	50		0	1	0	1		54		7.40741	Oncogene
YOD1	0	31		0	0	0	0		31		0	Oncogene
ZCCHC7	4	67		0	1	0	23		95		29.4737	TSG
ZFP36	3	41		0	2	4	4		54		16.6667	TSG
ZFP36L1	9	55		0	14	1	23		102		45.098	TSG
ZFP36L2	7	70		0	41	1	37		156		54.4872	TSG
ZFYVE21	0	24		1	0	0	0		25		0	Oncogene
ZFYVE28	8	135		0	0	1	3		147		7.48299	Oncogene
ZNF207	5	64		0	0	2	3		74		10.8108	TSG
TSG : Tumor Suppressor Gene
