# Supplementary material for: Computational analysis of data from a genome-wide screening identifies new PARP1 functional interactors as potential therapeutic targets
Source: Oncotarget. 2019 Apr 12;10(28):2722–37. doi: 10.18632/oncotarget.26812 (PMC6505629; doi:10.18632/oncotarget.26812)
Supplement: Supplementary file 3 [file oncotarget-10-2722-s003.xlsx]

## Sheet: Supporting information 1_modifi
Supplementary Table 2: The identified genes are found associated with different types of cancer. Here, information about cancer type, gene description and relevant publications is reported.
Symbol, GeneID and Description: The NCBI information about gene Association Type: The DisGeNET gene-disease association type ontology Tumor Type: The DisGeNET cancer type classification PMID, Year, Title and Authors: The PubMed information about manuscript
Symbol	GeneID	Description	Association.Type	Tumor.Type	PMID	Year	Authors
PSAT1	29968	phosphoserine aminotransferase 1	GeneticVariation	Adenocarcinoma	18491956	2008	dos Santos, RM et al.
RIT1	6016	Ras like without CAAX 1	Biomarker	Adenocarcinoma	24469055	2013	Berger, AH et al.
ZFP36	7538	ZFP36 ring finger protein	AlteredExpression	Adenoma	19697322	2010	Lee, HH et al.
PSAT1	29968	phosphoserine aminotransferase 1	AlteredExpression	Anaplasia	10893635	2000	Hahn, D et al.
RIT1	6016	Ras like without CAAX 1	Biomarker	Malignant neoplasm of urinary bladder	26742010	2015	Wang, W et al.
NCOR1	9611	nuclear receptor corepressor 1	Biomarker	Malignant neoplasm of urinary bladder	19126649	2009	Abedin, SA et al.
RIT1	6016	Ras like without CAAX 1	Biomarker	Bladder Neoplasm	26742010	2015	Wang, W et al.
NCOR1	9611	nuclear receptor corepressor 1	Biomarker	Bladder Neoplasm	21822268	2011	Gui, Y et al.
NCOR1	9611	nuclear receptor corepressor 1	Biomarker	Bladder Neoplasm	19126649	2009	Abedin, SA et al.
PSAT1	29968	phosphoserine aminotransferase 1	AlteredExpression	Malignant neoplasm of breast	16897430	2006	Paliouras, M et al.
PSAT1	29968	phosphoserine aminotransferase 1	AlteredExpression	Malignant neoplasm of breast	20352489	2010	Pollari, S et al.
PSAT1	29968	phosphoserine aminotransferase 1	GeneticVariation	Malignant neoplasm of breast	16365023	2006	Wang, W et al.
H1F0	3005	H1 histone family member 0	GeneticVariation	Malignant neoplasm of breast	24476918	2014	Millán-Ariño, L et al.
INCENP	3619	inner centromere protein	GeneticVariation	Malignant neoplasm of breast	25586992	2015	Kabisch, M et al.
ZFP36L2	678	ZFP36 ring finger protein like 2	AlteredExpression	Malignant neoplasm of breast	19146866	2008	Pennanen, PT et al.
ZFP36	7538	ZFP36 ring finger protein	GeneticVariation	Malignant neoplasm of breast	21875902	2012	Griseri, P et al.
ZFP36	7538	ZFP36 ring finger protein	AlteredExpression	Malignant neoplasm of breast	19247375	2009	Gebeshuber, CA et al.
ZFP36	7538	ZFP36 ring finger protein	AlteredExpression	Malignant neoplasm of breast	22968621	2012	Goddio, MV et al.
ZFP36	7538	ZFP36 ring finger protein	Biomarker	Malignant neoplasm of breast	20498646	2010	Al-Souhibani, N et al.
ZFP36	7538	ZFP36 ring finger protein	Biomarker	Malignant neoplasm of breast	26926077	2016	Huang, L et al.
ZFP36	7538	ZFP36 ring finger protein	Biomarker	Malignant neoplasm of breast	23401122	2013	Al-Ahmadi, W et al.
ZFP36	7538	ZFP36 ring finger protein	AlteredExpression	Malignant neoplasm of breast	23241166	2013	Milke, L et al.
ZFP36	7538	ZFP36 ring finger protein	Biomarker	Malignant neoplasm of breast	26956973	2016	Pandiri, I et al.
ZFP36	7538	ZFP36 ring finger protein	Biomarker	Malignant neoplasm of breast	24737323	2014	Barrios-GarcÃ­a, T et al.
ZFP36	7538	ZFP36 ring finger protein	AlteredExpression	Malignant neoplasm of breast	19491267	2009	Brennan, SE et al.
NCOR1	9611	nuclear receptor corepressor 1	GeneticVariation	Malignant neoplasm of breast	20003447	2009	Hartmaier, RJ et al.
NCOR1	9611	nuclear receptor corepressor 1	GeneticVariation	Malignant neoplasm of breast	20003447	2009	Hartmaier, RJ et al.
NCOR1	9611	nuclear receptor corepressor 1	GeneticVariation	Malignant neoplasm of breast	19183483	2009	Haiman, CA et al.
NCOR1	9611	nuclear receptor corepressor 1	AlteredExpression	Malignant neoplasm of breast	16609009	2006	Banwell, CM et al.
NCOR1	9611	nuclear receptor corepressor 1	AlteredExpression	Malignant neoplasm of breast	16019133	2005	Zhang, Z et al.
NCOR1	9611	nuclear receptor corepressor 1	Biomarker	Malignant neoplasm of breast	17130524	2007	Peng, X et al.
ZFP36L2	678	ZFP36 ring finger protein like 2	GeneticVariation	Burkitt Lymphoma	21109922	2011	Iwanaga, E et al.
RCOR1	23186	REST corepressor 1	Biomarker	Malignant tumor of colon	25043185	2014	Lu, Y et al.
ZFP36	7538	ZFP36 ring finger protein	AlteredExpression	Malignant tumor of colon	19697322	2010	Lee, HH et al.
ZFP36	7538	ZFP36 ring finger protein	AlteredExpression	Malignant tumor of colon	21507959	2011	Lee, WH et al.
ZFP36	7538	ZFP36 ring finger protein	AlteredExpression	Malignant tumor of colon	24292977	2013	Lee, HH et al.
ZFP36	7538	ZFP36 ring finger protein	Biomarker	Malignant tumor of colon	23880304	2014	Sharma, A et al.
PSAT1	29968	phosphoserine aminotransferase 1	AlteredExpression	Adenocarcinoma of prostate	23318356	2013	Taherian, N et al.
TALDO1	6888	transaldolase 1	AlteredExpression	Malignant neoplasm of skin	11390181	2001	Lachaise, F et al.
NCOR1	9611	nuclear receptor corepressor 1	AlteredExpression	Noninfiltrating Intraductal Carcinoma	10690532	2000	Kurebayashi, J et al.
PSAT1	29968	phosphoserine aminotransferase 1	Biomarker	Non-Small Cell Lung Carcinoma	26482881	2015	DeNicola, GM et al.
REXO1	57455	RNA exonuclease 1 homolog	GeneticVariation	Carcinoma, Papillary	16344273	2006	Raman, JD et al.
TALDO1	6888	transaldolase 1	GeneticVariation	Squamous cell carcinoma	18805652	2008	Basta, PV et al.
TALDO1	6888	transaldolase 1	GeneticVariation	Squamous cell carcinoma	18805652	2008	Basta, PV et al.
RIT1	6016	Ras like without CAAX 1	Biomarker	Carcinoma, Transitional Cell	26742010	2015	Wang, W et al.
NCOR1	9611	nuclear receptor corepressor 1	Biomarker	Carcinoma, Transitional Cell	21822268	2011	Gui, Y et al.
ZFP36	7538	ZFP36 ring finger protein	Biomarker	Malignant tumor of cervix	20157568	2009	Sanduja, S et al.
ZFP36L2	678	ZFP36 ring finger protein like 2	AlteredExpression	Choriocarcinoma	12566248	2003	Durand, S et al.
RCOR1	23186	REST corepressor 1	Biomarker	Colonic Neoplasms	25043185	2014	Lu, Y et al.
INCENP	3619	inner centromere protein	AlteredExpression	Colorectal Carcinoma	11453556	2001	Adams, RR et al.
ZFP36	7538	ZFP36 ring finger protein	AlteredExpression	Colorectal Carcinoma	26087182	2015	Seo, GS et al.
NCOR1	9611	nuclear receptor corepressor 1	Biomarker	Colorectal Carcinoma	17630505	2008	Fernández-Majada, V et al.
PSAT1	29968	phosphoserine aminotransferase 1	AlteredExpression	Colorectal Neoplasms	18221502	2008	Vié, N et al.
NCOR1	9611	nuclear receptor corepressor 1	Biomarker	Colorectal Neoplasms	17630505	2008	Fernández-Majada, V et al.
ZFP36	7538	ZFP36 ring finger protein	AlteredExpression	Glioblastoma	22544323	2012	Selmi, T et al.
NCOR1	9611	nuclear receptor corepressor 1	Biomarker	Glioblastoma	17312396	2007	Park, DM et al.
REXO1	57455	RNA exonuclease 1 homolog	Biomarker	Glioma	21810014	2012	Kim, BS et al.
ZFP36	7538	ZFP36 ring finger protein	AlteredExpression	Glioma	26537190	2015	Ryu, J et al.
ZFP36	7538	ZFP36 ring finger protein	Biomarker	Glioma	26654773	2015	Beischlag, TV et al.
ZFP36	7538	ZFP36 ring finger protein	Biomarker	Glioma	25556371	2014	Ryu, J et al.
TALDO1	6888	transaldolase 1	GeneticVariation	Head and Neck Neoplasms	18805652	2008	Basta, PV et al.
REXO1	57455	RNA exonuclease 1 homolog	AlteredExpression	Kidney Neoplasm	16344273	2006	Raman, JD et al.
NCOR1	9611	nuclear receptor corepressor 1	AlteredExpression	Fibroid Tumor	19416222	2009	Li, Z et al.
PSAT1	29968	phosphoserine aminotransferase 1	Biomarker	leukemia	12142383	2002	Ylikoski, A et al.
H1F0	3005	H1 histone family member 0	AlteredExpression	leukemia	1469067	1993	Hochhuth, C et al.
RIT1	6016	Ras like without CAAX 1	Biomarker	leukemia	23165478	2013	Yu, B et al.
ZFP36L2	678	ZFP36 ring finger protein like 2	Biomarker	leukemia	21109922	2011	Iwanaga, E et al.
TALDO1	6888	transaldolase 1	GeneticVariation	leukemia	22491738	2015	Zuurbier, L et al.
ZFP36	7538	ZFP36 ring finger protein	Biomarker	leukemia	22700982	2012	Kim, HK et al.
ZFP36	7538	ZFP36 ring finger protein	Biomarker	leukemia	7506373	1994	Wakazono, Y et al.
NCOR1	9611	nuclear receptor corepressor 1	GeneticVariation	leukemia	23426948	2013	DeKelver, RC et al.
ZFP36	7538	ZFP36 ring finger protein	GeneticVariation	Chronic Lymphocytic Leukemia	19050308	2009	Lin, KI et al.
ZFP36L2	678	ZFP36 ring finger protein like 2	Biomarker	Lymphoid leukemia	20622884	2010	Hodson, DJ et al.
ZFP36L2	678	ZFP36 ring finger protein like 2	Biomarker	Acute lymphocytic leukemia	20622884	2010	Hodson, DJ et al.
NCOR1	9611	nuclear receptor corepressor 1	AlteredExpression	Acute lymphocytic leukemia	21390130	2010	Mullighan, CG et al.
H1F0	3005	H1 histone family member 0	Biomarker	Leukemia, Myelocytic, Acute	17330099	2007	Desmond, JC et al.
ZFP36L2	678	ZFP36 ring finger protein like 2	GeneticVariation	Leukemia, Myelocytic, Acute	21109922	2011	Iwanaga, E et al.
NCOR1	9611	nuclear receptor corepressor 1	GeneticVariation	Leukemia, Myelocytic, Acute	9819405	1998	Gelmetti, V et al.
NCOR1	9611	nuclear receptor corepressor 1	Biomarker	Leukemia, Myelocytic, Acute	25928846	2015	Trombly, DJ et al.
ZFP36	7538	ZFP36 ring finger protein	AlteredExpression	Acute Promyelocytic Leukemia	7506373	1994	Wakazono, Y et al.
NCOR1	9611	nuclear receptor corepressor 1	Biomarker	Acute Promyelocytic Leukemia	16140955	2005	Xu, K et al.
NCOR1	9611	nuclear receptor corepressor 1	AlteredExpression	Acute Promyelocytic Leukemia	14701861	2004	Khan, MM et al.
NCOR1	9611	nuclear receptor corepressor 1	Biomarker	Acute Promyelocytic Leukemia	9989813	1999	Hummel, JL et al.
NCOR1	9611	nuclear receptor corepressor 1	Biomarker	Acute Promyelocytic Leukemia	17699721	2007	Ng, AP et al.
TALDO1	6888	transaldolase 1	GeneticVariation	Leukemia, T-Cell	2303035	1990	Chen, Q et al.
REXO1	57455	RNA exonuclease 1 homolog	Biomarker	Adult T-Cell Lymphoma/Leukemia	2787512	1989	Kinoshita, T et al.
HERC3	8916	HECT and RLD domain containing E3 ubiquitin protein ligase 3	Biomarker	Liver neoplasms	19233941	2009	Phillips, JM et al.
NCOR1	9611	nuclear receptor corepressor 1	Biomarker	Liver neoplasms	27064257	2016	Fujimoto, A et al.
RCOR1	23186	REST corepressor 1	Biomarker	Lymphoma	25395426	2015	Chan, FC et al.
ZFP36	7538	ZFP36 ring finger protein	Biomarker	Lymphoma	22863009	2012	Rounbehler, RJ et al.
INCENP	3619	inner centromere protein	Biomarker	Malignant neoplasm of stomach	16427043	2005	Chang, JL et al.
INCENP	3619	inner centromere protein	Biomarker	melanoma	22535842	2012	Mathieu, V et al.
ZFP36	7538	ZFP36 ring finger protein	AlteredExpression	melanoma	21593445	2012	Bourcier, C et al.
NCOR1	9611	nuclear receptor corepressor 1	Biomarker	Mixed Salivary Gland Tumor	19672785	2010	Nakajima, Y et al.
RCOR1	23186	REST corepressor 1	GeneticVariation	Neoplasm Metastasis	24022190	2013	Li, X et al.
PSAT1	29968	phosphoserine aminotransferase 1	Biomarker	Neoplasm Metastasis	26458958	2015	Armstrong, AJ et al.
PSAT1	29968	phosphoserine aminotransferase 1	Biomarker	Neoplasm Metastasis	25499215	2014	Damaschke, NA et al.
PSAT1	29968	phosphoserine aminotransferase 1	Biomarker	Neoplasm Metastasis	24052127	2013	Rojas-MartÃ­nez, A et al.
PSAT1	29968	phosphoserine aminotransferase 1	Biomarker	Neoplasm Metastasis	19395284	2009	Wang, W et al.
PSAT1	29968	phosphoserine aminotransferase 1	Biomarker	Neoplasm Metastasis	23826159	2013	Erho, N et al.
PSAT1	29968	phosphoserine aminotransferase 1	AlteredExpression	Neoplasm Metastasis	25762434	2015	Alshalalfa, M et al.
PSAT1	29968	phosphoserine aminotransferase 1	Biomarker	Neoplasm Metastasis	10547551	1999	Cheng, L et al.
PSAT1	29968	phosphoserine aminotransferase 1	AlteredExpression	Neoplasm Metastasis	24382668	2013	Lin, ZY et al.
PSAT1	29968	phosphoserine aminotransferase 1	AlteredExpression	Neoplasm Metastasis	10881018	2000	Thalmann, GN et al.
PSAT1	29968	phosphoserine aminotransferase 1	Biomarker	Neoplasm Metastasis	23946329	2014	Schweizer, MT et al.
PSAT1	29968	phosphoserine aminotransferase 1	Biomarker	Neoplasm Metastasis	24145624	2013	Ross, AE et al.
PSAT1	29968	phosphoserine aminotransferase 1	AlteredExpression	Neoplasm Metastasis	21351256	2011	Hagman, Z et al.
PSAT1	29968	phosphoserine aminotransferase 1	Biomarker	Neoplasm Metastasis	24261794	2013	Grupp, K et al.
PSAT1	29968	phosphoserine aminotransferase 1	AlteredExpression	Neoplasm Metastasis	10815880	2000	Eder, JP et al.
PSAT1	29968	phosphoserine aminotransferase 1	Biomarker	Neoplasm Metastasis	18593624	2007	Drake, CG et al.
PSAT1	29968	phosphoserine aminotransferase 1	Biomarker	Neoplasm Metastasis	19267352	2009	Feyerabend, S et al.
PSAT1	29968	phosphoserine aminotransferase 1	Biomarker	Neoplasm Metastasis	26314905	2015	Chen, JH et al.
PSAT1	29968	phosphoserine aminotransferase 1	Biomarker	Neoplasm Metastasis	23390556	2013	Hurst, DR et al.
PSAT1	29968	phosphoserine aminotransferase 1	AlteredExpression	Neoplasm Metastasis	12746846	2003	Denmeade, SR et al.
ZFP36	7538	ZFP36 ring finger protein	Biomarker	Neoplasm Metastasis	20498646	2010	Al-Souhibani, N et al.
ZFP36	7538	ZFP36 ring finger protein	Biomarker	Neoplasm Metastasis	19247375	2009	Gebeshuber, CA et al.
PSAT1	29968	phosphoserine aminotransferase 1	AlteredExpression	Ovarian Carcinoma	16950394	2006	Debela, M et al.
H1F0	3005	H1 histone family member 0	Biomarker	Ovarian Carcinoma	25205099	2015	Medrzycki, M et al.
PSAT1	29968	phosphoserine aminotransferase 1	Biomarker	Adenomatous Polyposis Coli	12955080	2003	Fagman, H et al.
PSAT1	29968	phosphoserine aminotransferase 1	AlteredExpression	Prostatic Neoplasms	10881018	2000	Thalmann, GN et al.
PSAT1	29968	phosphoserine aminotransferase 1	AlteredExpression	Prostatic Neoplasms	18542058	2008	Sun, C et al.
PSAT1	29968	phosphoserine aminotransferase 1	Biomarker	Prostatic Neoplasms	19152342	2009	Landriscina, M et al.
PSAT1	29968	phosphoserine aminotransferase 1	AlteredExpression	Prostatic Neoplasms	16034457	2006	Peng, W et al.
PSAT1	29968	phosphoserine aminotransferase 1	Biomarker	Prostatic Neoplasms	15314219	2004	Sanchez, P et al.
ZFP36L2	678	ZFP36 ring finger protein like 2	Biomarker	Prostatic Neoplasms	17199135	2007	Wei, Q et al.
ZFP36	7538	ZFP36 ring finger protein	AlteredExpression	Prostatic Neoplasms	15067324	2003	Glinsky, GV et al.
H1F0	3005	H1 histone family member 0	Biomarker	Retinoblastoma	14681231	2004	Shen, WH et al.
ENTPD6	955	ectonucleoside triphosphate diphosphohydrolase 6 (putative)	Biomarker	Seminoma	21519793	2011	Tada, Y et al.
NCOR1	9611	nuclear receptor corepressor 1	AlteredExpression	Uterine Fibroids	19416222	2009	Li, Z et al.
RCOR1	23186	REST corepressor 1	AlteredExpression	Diffuse Large B-Cell Lymphoma	25395426	2015	Chan, FC et al.
INCENP	3619	inner centromere protein	Biomarker	T-Cell Lymphoma	20643922	2010	Yang, D et al.
ZFP36L2	678	ZFP36 ring finger protein like 2	Biomarker	Acute leukemia	21109922	2011	Iwanaga, E et al.
NCOR1	9611	nuclear receptor corepressor 1	GeneticVariation	Acute leukemia	9819404	1998	Lutterbach, B et al.
RIT1	6016	Ras like without CAAX 1	GeneticVariation	Adenocarcinoma of lung (disorder)	24469055	2013	Berger, AH et al.
PSAT1	29968	phosphoserine aminotransferase 1	AlteredExpression	Tumor Progression	19395284	2009	Wang, W et al.
PSAT1	29968	phosphoserine aminotransferase 1	Biomarker	Tumor Progression	18646040	2008	Bindukumar, B et al.
PSAT1	29968	phosphoserine aminotransferase 1	AlteredExpression	Tumor Progression	9581866	1998	Gleave, ME et al.
PSAT1	29968	phosphoserine aminotransferase 1	GeneticVariation	Tumor Progression	27372650	2016	Liu, B et al.
ZFP36	7538	ZFP36 ring finger protein	PostTranslationalModification	Tumor Progression	23525947	2013	Suswam, EA et al.
ZFP36	7538	ZFP36 ring finger protein	Biomarker	Tumor Progression	21656745	2010	Van Tubergen, E et al.
ZFP36	7538	ZFP36 ring finger protein	AlteredExpression	Tumor Progression	22387927	2012	Ross, CR et al.
ZFP36	7538	ZFP36 ring finger protein	GeneticVariation	Histiocytoid hemangioma	26135557	2015	Huang, SC et al.
ZFP36	7538	ZFP36 ring finger protein	Biomarker	Histiocytoid hemangioma	25043949	2014	Antonescu, CR et al.
RIT1	6016	Ras like without CAAX 1	Biomarker	Lymphangioma, Cystic
REXO1	57455	RNA exonuclease 1 homolog	AlteredExpression	Teratocarcinoma	20232320	2010	Lee, MY et al.
REXO1	57455	RNA exonuclease 1 homolog	AlteredExpression	Adenocarcinoma, Clear Cell	16344273	2006	Raman, JD et al.
ZFP36	7538	ZFP36 ring finger protein	AlteredExpression	Pancreatic carcinoma	26894969	2016	Wei, ZR et al.
ZFP36	7538	ZFP36 ring finger protein	Biomarker	Pancreatic carcinoma	26356262	2015	Sun, XJ et al.
NCOR1	9611	nuclear receptor corepressor 1	Biomarker	Gastrointestinal Stromal Tumors	26589942	2015	Wang, W et al.
ZFP36	7538	ZFP36 ring finger protein	AlteredExpression	Malignant neoplasm of lung	20335167	2010	Lee, HH et al.
PSAT1	29968	phosphoserine aminotransferase 1	PostTranslationalModification	Breast cancer recurrent	15899800	2005	Martens, JW et al.
PSAT1	29968	phosphoserine aminotransferase 1	GeneticVariation	Prostate cancer recurrent	25431127	2014	Alumkal, JJ et al.
PSAT1	29968	phosphoserine aminotransferase 1	GeneticVariation	Prostate cancer recurrent	23946329	2014	Schweizer, MT et al.
PSAT1	29968	phosphoserine aminotransferase 1	AlteredExpression	Prostate cancer recurrent	18471323	2008	Pendleton, JM et al.
PSAT1	29968	phosphoserine aminotransferase 1	Biomarker	Cancer of Head and Neck	15289356	2004	Okamoto, M et al.
ZFP36	7538	ZFP36 ring finger protein	Biomarker	Cancer of Head and Neck	23349315	2013	Van Tubergen, EA et al.
RIT1	6016	Ras like without CAAX 1	Biomarker	Liver and Intrahepatic Biliary Tract Carcinoma	22935614	2013	Yang, D et al.
ZFP36	7538	ZFP36 ring finger protein	PostTranslationalModification	Liver and Intrahepatic Biliary Tract Carcinoma	20038433	2009	Sohn, BH et al.
PSAT1	29968	phosphoserine aminotransferase 1	AlteredExpression	Squamous cell carcinoma of esophagus	26316084	2015	Yan, S et al.
PSAT1	29968	phosphoserine aminotransferase 1	AlteredExpression	Squamous cell carcinoma of esophagus	27372650	2016	Liu, B et al.
PSAT1	29968	phosphoserine aminotransferase 1	AlteredExpression	Prostatic Intraepithelial Neoplasias	19148481	2009	Arencibia, JM et al.
ZFP36	7538	ZFP36 ring finger protein	Biomarker	Cervix carcinoma	20157568	2009	Sanduja, S et al.
ZFP36	7538	ZFP36 ring finger protein	AlteredExpression	Adenocarcinoma of colon	19697322	2010	Lee, HH et al.
NCOR1	9611	nuclear receptor corepressor 1	Biomarker	Carcinoma ex pleomorphic adenoma	19672785	2010	Nakajima, Y et al.
RIT1	6016	Ras like without CAAX 1	Biomarker	Malignant neoplasm of liver	22935614	2013	Yang, D et al.
ZFP36	7538	ZFP36 ring finger protein	PostTranslationalModification	Malignant neoplasm of liver	20038433	2009	Sohn, BH et al.
PSAT1	29968	phosphoserine aminotransferase 1	AlteredExpression	Oncocytoma, renal	18216146	2008	Blanco, L et al.
ZFP36	7538	ZFP36 ring finger protein	Biomarker	Malignant neoplasm of pancreas	26356262	2015	Sun, XJ et al.
ZFP36	7538	ZFP36 ring finger protein	AlteredExpression	Malignant neoplasm of pancreas	26894969	2016	Wei, ZR et al.
PSAT1	29968	phosphoserine aminotransferase 1	GeneticVariation	Malignant neoplasm of prostate	23292082	2013	Laitinen, VH et al.
PSAT1	29968	phosphoserine aminotransferase 1	Biomarker	Malignant neoplasm of prostate	19459176	2009	Payne, SR et al.
PSAT1	29968	phosphoserine aminotransferase 1	Biomarker	Malignant neoplasm of prostate	20302518	2010	Avgeris, M et al.
PSAT1	29968	phosphoserine aminotransferase 1	AlteredExpression	Malignant neoplasm of prostate	22347450	2012	Li, X et al.
PSAT1	29968	phosphoserine aminotransferase 1	GeneticVariation	Malignant neoplasm of prostate	19116992	2009	Wiklund, F et al.
PSAT1	29968	phosphoserine aminotransferase 1	AlteredExpression	Malignant neoplasm of prostate	15543614	2005	Habib, FK et al.
PSAT1	29968	phosphoserine aminotransferase 1	GeneticVariation	Malignant neoplasm of prostate	23773345	2013	Tefik, T et al.
PSAT1	29968	phosphoserine aminotransferase 1	Biomarker	Malignant neoplasm of prostate	26431041	2015	Gilbert, R et al.
PSAT1	29968	phosphoserine aminotransferase 1	GeneticVariation	Malignant neoplasm of prostate	21318478	2011	Parikh, H et al.
PSAT1	29968	phosphoserine aminotransferase 1	GeneticVariation	Malignant neoplasm of prostate	26068399	2015	Sullivan, J et al.
PSAT1	29968	phosphoserine aminotransferase 1	Biomarker	Malignant neoplasm of prostate	22792137	2012	Ribeiro, RJ et al.
PSAT1	29968	phosphoserine aminotransferase 1	Biomarker	Malignant neoplasm of prostate	23794398	2013	Krohn, A et al.
PSAT1	29968	phosphoserine aminotransferase 1	AlteredExpression	Malignant neoplasm of prostate	16774685	2006	Yin, H et al.
PSAT1	29968	phosphoserine aminotransferase 1	AlteredExpression	Malignant neoplasm of prostate	18182994	2008	Mitra, A et al.
PSAT1	29968	phosphoserine aminotransferase 1	Biomarker	Malignant neoplasm of prostate	22161815	2011	Van Neste, L et al.
PSAT1	29968	phosphoserine aminotransferase 1	Biomarker	Malignant neoplasm of prostate	18076912	2008	Woodson, K et al.
PSAT1	29968	phosphoserine aminotransferase 1	GeneticVariation	Malignant neoplasm of prostate	16172228	2005	Cicek, MS et al.
PSAT1	29968	phosphoserine aminotransferase 1	AlteredExpression	Malignant neoplasm of prostate	17044040	2007	Koochekpour, S et al.
PSAT1	29968	phosphoserine aminotransferase 1	Biomarker	Malignant neoplasm of prostate	21160075	2011	Witte, JS et al.
PSAT1	29968	phosphoserine aminotransferase 1	Biomarker	Malignant neoplasm of prostate	23948277	2013	Grupp, K et al.
PSAT1	29968	phosphoserine aminotransferase 1	AlteredExpression	Malignant neoplasm of prostate	10379797	1999	Mairinger, T et al.
PSAT1	29968	phosphoserine aminotransferase 1	Biomarker	Malignant neoplasm of prostate	15050332	2003	Teh, BS et al.
PSAT1	29968	phosphoserine aminotransferase 1	AlteredExpression	Malignant neoplasm of prostate	16175585	2006	Fu, Z et al.
PSAT1	29968	phosphoserine aminotransferase 1	AlteredExpression	Malignant neoplasm of prostate	26169045	2015	Pantuck, AJ et al.
PSAT1	29968	phosphoserine aminotransferase 1	AlteredExpression	Malignant neoplasm of prostate	19100308	2008	Rasiah, KK et al.
PSAT1	29968	phosphoserine aminotransferase 1	Biomarker	Malignant neoplasm of prostate	17467883	2007	Adolfsson, J et al.
PSAT1	29968	phosphoserine aminotransferase 1	AlteredExpression	Malignant neoplasm of prostate	24952954	2015	Grin, B et al.
PSAT1	29968	phosphoserine aminotransferase 1	AlteredExpression	Malignant neoplasm of prostate	21959049	2013	Zhou, CH et al.
PSAT1	29968	phosphoserine aminotransferase 1	Biomarker	Malignant neoplasm of prostate	23843146	2013	Grupp, K et al.
PSAT1	29968	phosphoserine aminotransferase 1	Biomarker	Malignant neoplasm of prostate	22596233	2012	Truong, M et al.
PSAT1	29968	phosphoserine aminotransferase 1	Biomarker	Malignant neoplasm of prostate	22113713	2011	Schroten, C et al.
PSAT1	29968	phosphoserine aminotransferase 1	Biomarker	Malignant neoplasm of prostate	18593624	2007	Drake, CG et al.
PSAT1	29968	phosphoserine aminotransferase 1	Biomarker	Malignant neoplasm of prostate	25969992	2015	Casanova-Salas, I et al.
PSAT1	29968	phosphoserine aminotransferase 1	Biomarker	Malignant neoplasm of prostate	9428387	1998	Mikolajczyk, SD et al.
PSAT1	29968	phosphoserine aminotransferase 1	Biomarker	Malignant neoplasm of prostate	19507229	2010	Leman, ES et al.
PSAT1	29968	phosphoserine aminotransferase 1	Biomarker	Malignant neoplasm of prostate	23939133	2013	Cerne, JZ et al.
PSAT1	29968	phosphoserine aminotransferase 1	Biomarker	Malignant neoplasm of prostate	22687565	2012	Ramos, CG et al.
PSAT1	29968	phosphoserine aminotransferase 1	Biomarker	Malignant neoplasm of prostate	26332453	2015	Horning, AM et al.
PSAT1	29968	phosphoserine aminotransferase 1	AlteredExpression	Malignant neoplasm of prostate	21129724	2010	Kloss-Brandstätter, A et al.
PSAT1	29968	phosphoserine aminotransferase 1	AlteredExpression	Malignant neoplasm of prostate	19434657	2009	Kader, AK et al.
PSAT1	29968	phosphoserine aminotransferase 1	AlteredExpression	Malignant neoplasm of prostate	18668523	2008	Singh, P et al.
PSAT1	29968	phosphoserine aminotransferase 1	Biomarker	Malignant neoplasm of prostate	21520154	2011	Rigau, M et al.
PSAT1	29968	phosphoserine aminotransferase 1	AlteredExpression	Malignant neoplasm of prostate	17440964	2007	Ishiguro, H et al.
PSAT1	29968	phosphoserine aminotransferase 1	Biomarker	Malignant neoplasm of prostate	15705654	2005	Rahnenführer, J et al.
PSAT1	29968	phosphoserine aminotransferase 1	Biomarker	Malignant neoplasm of prostate	11212244	2001	Yu, DC et al.
PSAT1	29968	phosphoserine aminotransferase 1	Biomarker	Malignant neoplasm of prostate	15036671	2003	Roumier, X et al.
PSAT1	29968	phosphoserine aminotransferase 1	AlteredExpression	Malignant neoplasm of prostate	26614400	2015	Pust, A et al.
PSAT1	29968	phosphoserine aminotransferase 1	Biomarker	Malignant neoplasm of prostate	22155569	2011	Jääskeläinen, T et al.
PSAT1	29968	phosphoserine aminotransferase 1	AlteredExpression	Malignant neoplasm of prostate	12165860	2002	Zhang, Y et al.
PSAT1	29968	phosphoserine aminotransferase 1	GeneticVariation	Malignant neoplasm of prostate	12142373	2002	Diamandis, EP et al.
PSAT1	29968	phosphoserine aminotransferase 1	AlteredExpression	Malignant neoplasm of prostate	25754347	2015	Powell, K et al.
PSAT1	29968	phosphoserine aminotransferase 1	Biomarker	Malignant neoplasm of prostate	17629406	2007	Pampalakis, G et al.
PSAT1	29968	phosphoserine aminotransferase 1	AlteredExpression	Malignant neoplasm of prostate	14743461	2004	Horninger, W et al.
PSAT1	29968	phosphoserine aminotransferase 1	GeneticVariation	Malignant neoplasm of prostate	24604720	2014	Terada, N et al.
PSAT1	29968	phosphoserine aminotransferase 1	AlteredExpression	Malignant neoplasm of prostate	19771394	2009	Papaioannou, M et al.
PSAT1	29968	phosphoserine aminotransferase 1	AlteredExpression	Malignant neoplasm of prostate	20842666	2010	Zhang, HL et al.
PSAT1	29968	phosphoserine aminotransferase 1	AlteredExpression	Malignant neoplasm of prostate	17568188	2009	Shaheduzzaman, S et al.
PSAT1	29968	phosphoserine aminotransferase 1	Biomarker	Malignant neoplasm of prostate	23695019	2013	Cuzick, J et al.
PSAT1	29968	phosphoserine aminotransferase 1	AlteredExpression	Malignant neoplasm of prostate	22154085	2011	Xu, D et al.
PSAT1	29968	phosphoserine aminotransferase 1	AlteredExpression	Malignant neoplasm of prostate	23826841	2013	Lazzeri, M et al.
PSAT1	29968	phosphoserine aminotransferase 1	Biomarker	Malignant neoplasm of prostate	19890632	2009	Gulley, JL et al.
PSAT1	29968	phosphoserine aminotransferase 1	PostTranslationalModification	Malignant neoplasm of prostate	24347472	2013	Li, B et al.
PSAT1	29968	phosphoserine aminotransferase 1	Biomarker	Malignant neoplasm of prostate	17303324	2006	Reynolds, MA et al.
PSAT1	29968	phosphoserine aminotransferase 1	AlteredExpression	Malignant neoplasm of prostate	18627304	2008	Paliouras, M et al.
PSAT1	29968	phosphoserine aminotransferase 1	GeneticVariation	Malignant neoplasm of prostate	23792811	2013	Killick, E et al.
PSAT1	29968	phosphoserine aminotransferase 1	GeneticVariation	Malignant neoplasm of prostate	15754351	2005	Chang, BL et al.
PSAT1	29968	phosphoserine aminotransferase 1	Biomarker	Malignant neoplasm of prostate	22025344	2011	Twiddy, AL et al.
PSAT1	29968	phosphoserine aminotransferase 1	Biomarker	Malignant neoplasm of prostate	11254449	2001	Vesprini, D et al.
PSAT1	29968	phosphoserine aminotransferase 1	AlteredExpression	Malignant neoplasm of prostate	18780293	2008	Shi, XB et al.
PSAT1	29968	phosphoserine aminotransferase 1	Biomarker	Malignant neoplasm of prostate	26831660	2016	Leidinger, P et al.
PSAT1	29968	phosphoserine aminotransferase 1	Biomarker	Malignant neoplasm of prostate	18697814	2008	Teyssier, C et al.
PSAT1	29968	phosphoserine aminotransferase 1	AlteredExpression	Malignant neoplasm of prostate	26345389	2015	Donovan, MJ et al.
PSAT1	29968	phosphoserine aminotransferase 1	AlteredExpression	Malignant neoplasm of prostate	17984071	2008	Chen, PH et al.
PSAT1	29968	phosphoserine aminotransferase 1	Biomarker	Malignant neoplasm of prostate	17450530	2007	Giovannucci, E et al.
PSAT1	29968	phosphoserine aminotransferase 1	Biomarker	Malignant neoplasm of prostate	12142383	2002	Ylikoski, A et al.
PSAT1	29968	phosphoserine aminotransferase 1	Biomarker	Malignant neoplasm of prostate	16015610	2006	Fromont, G et al.
PSAT1	29968	phosphoserine aminotransferase 1	Biomarker	Malignant neoplasm of prostate	23318363	2013	Gilgunn, S et al.
PSAT1	29968	phosphoserine aminotransferase 1	Biomarker	Malignant neoplasm of prostate	1712248	1991	Young, CY et al.
PSAT1	29968	phosphoserine aminotransferase 1	Biomarker	Malignant neoplasm of prostate	16000958	2005	Miller, AM et al.
PSAT1	29968	phosphoserine aminotransferase 1	Biomarker	Malignant neoplasm of prostate	23861782	2013	Ferro, M et al.
PSAT1	29968	phosphoserine aminotransferase 1	Biomarker	Malignant neoplasm of prostate	25563847	2015	Lorente, D et al.
PSAT1	29968	phosphoserine aminotransferase 1	Biomarker	Malignant neoplasm of prostate	21465221	2011	Kote-Jarai, Z et al.
PSAT1	29968	phosphoserine aminotransferase 1	Biomarker	Malignant neoplasm of prostate	25686826	2014	Böttcher, R et al.
PSAT1	29968	phosphoserine aminotransferase 1	Biomarker	Malignant neoplasm of prostate	20065953	2010	Ploussard, G et al.
PSAT1	29968	phosphoserine aminotransferase 1	Biomarker	Malignant neoplasm of prostate	21788966	2012	Jamaspishvili, T et al.
PSAT1	29968	phosphoserine aminotransferase 1	GeneticVariation	Malignant neoplasm of prostate	18422767	2008	Morris, DS et al.
PSAT1	29968	phosphoserine aminotransferase 1	Biomarker	Malignant neoplasm of prostate	19095061	2008	Rodríguez-González, G et al.
PSAT1	29968	phosphoserine aminotransferase 1	AlteredExpression	Malignant neoplasm of prostate	20860009	2010	Helfand, BT et al.
PSAT1	29968	phosphoserine aminotransferase 1	AlteredExpression	Malignant neoplasm of prostate	20970419	2010	Shen, M et al.
PSAT1	29968	phosphoserine aminotransferase 1	GeneticVariation	Malignant neoplasm of prostate	26773531	2015	Jinga, V et al.
PSAT1	29968	phosphoserine aminotransferase 1	Biomarker	Malignant neoplasm of prostate	19462463	2009	Zhao, Z et al.
PSAT1	29968	phosphoserine aminotransferase 1	Biomarker	Malignant neoplasm of prostate	22047144	2011	Bayani, J et al.
PSAT1	29968	phosphoserine aminotransferase 1	AlteredExpression	Malignant neoplasm of prostate	11034093	2000	Hisatake, JI et al.
PSAT1	29968	phosphoserine aminotransferase 1	Biomarker	Malignant neoplasm of prostate	19959380	2009	Sonpavde, G et al.
PSAT1	29968	phosphoserine aminotransferase 1	Biomarker	Malignant neoplasm of prostate	19491261	2009	Cai, C et al.
PSAT1	29968	phosphoserine aminotransferase 1	Biomarker	Malignant neoplasm of prostate	23527518	2014	McDowell, ME et al.
PSAT1	29968	phosphoserine aminotransferase 1	Biomarker	Malignant neoplasm of prostate	23129512	2012	Taioli, E et al.
PSAT1	29968	phosphoserine aminotransferase 1	Biomarker	Malignant neoplasm of prostate	11857020	2001	Burchill, SA et al.
PSAT1	29968	phosphoserine aminotransferase 1	Biomarker	Malignant neoplasm of prostate	8543402	1996	Liu, AY et al.
PSAT1	29968	phosphoserine aminotransferase 1	Biomarker	Malignant neoplasm of prostate	17503469	2007	Arnold, JT et al.
PSAT1	29968	phosphoserine aminotransferase 1	Biomarker	Malignant neoplasm of prostate	20531306	2010	Gkika, D et al.
PSAT1	29968	phosphoserine aminotransferase 1	AlteredExpression	Malignant neoplasm of prostate	21647377	2011	Peng, X et al.
PSAT1	29968	phosphoserine aminotransferase 1	Biomarker	Malignant neoplasm of prostate	26383228	2015	Burdelski, C et al.
PSAT1	29968	phosphoserine aminotransferase 1	Biomarker	Malignant neoplasm of prostate	24854630	2014	Chen, Z et al.
PSAT1	29968	phosphoserine aminotransferase 1	Biomarker	Malignant neoplasm of prostate	18061337	2007	Fritzsche, FR et al.
PSAT1	29968	phosphoserine aminotransferase 1	GeneticVariation	Malignant neoplasm of prostate	16126332	2005	Suzuki, M et al.
PSAT1	29968	phosphoserine aminotransferase 1	AlteredExpression	Malignant neoplasm of prostate	11571582	2001	Wu, L et al.
PSAT1	29968	phosphoserine aminotransferase 1	Biomarker	Malignant neoplasm of prostate	19575420	2009	Kuroda, K et al.
PSAT1	29968	phosphoserine aminotransferase 1	Biomarker	Malignant neoplasm of prostate	15389792	2005	Roos, AK et al.
PSAT1	29968	phosphoserine aminotransferase 1	GeneticVariation	Malignant neoplasm of prostate	26030748	2015	Burdelski, C et al.
PSAT1	29968	phosphoserine aminotransferase 1	AlteredExpression	Malignant neoplasm of prostate	24573652	2013	Jang, SY et al.
PSAT1	29968	phosphoserine aminotransferase 1	Biomarker	Malignant neoplasm of prostate	17320159	2006	Shah, M et al.
PSAT1	29968	phosphoserine aminotransferase 1	Biomarker	Malignant neoplasm of prostate	24037955	2013	Kashyap, A et al.
PSAT1	29968	phosphoserine aminotransferase 1	AlteredExpression	Malignant neoplasm of prostate	15368351	2005	Kim, J et al.
PSAT1	29968	phosphoserine aminotransferase 1	Biomarker	Malignant neoplasm of prostate	17151093	2007	Lai, J et al.
PSAT1	29968	phosphoserine aminotransferase 1	Biomarker	Malignant neoplasm of prostate	14755677	2004	De Marzo, AM et al.
PSAT1	29968	phosphoserine aminotransferase 1	Biomarker	Malignant neoplasm of prostate	21813756	2011	Tomlins, SA et al.
PSAT1	29968	phosphoserine aminotransferase 1	Biomarker	Malignant neoplasm of prostate	26176602	2015	Eisermann, K et al.
PSAT1	29968	phosphoserine aminotransferase 1	Biomarker	Malignant neoplasm of prostate	20424135	2010	Klein, RJ et al.
PSAT1	29968	phosphoserine aminotransferase 1	Biomarker	Malignant neoplasm of prostate	16983328	2006	Rubin, MA et al.
PSAT1	29968	phosphoserine aminotransferase 1	Biomarker	Malignant neoplasm of prostate	12858354	2003	Kurek, R et al.
PSAT1	29968	phosphoserine aminotransferase 1	Biomarker	Malignant neoplasm of prostate	22019475	2011	Muller, BH et al.
PSAT1	29968	phosphoserine aminotransferase 1	Biomarker	Malignant neoplasm of prostate	20957673	2010	Cao, DL et al.
PSAT1	29968	phosphoserine aminotransferase 1	Biomarker	Malignant neoplasm of prostate	23826159	2013	Erho, N et al.
PSAT1	29968	phosphoserine aminotransferase 1	Biomarker	Malignant neoplasm of prostate	9989206	1999	Narod, S et al.
PSAT1	29968	phosphoserine aminotransferase 1	Biomarker	Malignant neoplasm of prostate	22576683	2012	Kanoh, Y et al.
PSAT1	29968	phosphoserine aminotransferase 1	Biomarker	Malignant neoplasm of prostate	21969603	2011	Andreu-Vieyra, C et al.
PSAT1	29968	phosphoserine aminotransferase 1	Biomarker	Malignant neoplasm of prostate	23370768	2012	Kluth, M et al.
PSAT1	29968	phosphoserine aminotransferase 1	Biomarker	Malignant neoplasm of prostate	21791629	2012	Minner, S et al.
PSAT1	29968	phosphoserine aminotransferase 1	Biomarker	Malignant neoplasm of prostate	12242725	2002	Gulley, J et al.
PSAT1	29968	phosphoserine aminotransferase 1	Biomarker	Malignant neoplasm of prostate	7524153	1994	Takayama, TK et al.
PSAT1	29968	phosphoserine aminotransferase 1	AlteredExpression	Malignant neoplasm of prostate	18800346	2009	Li, L et al.
PSAT1	29968	phosphoserine aminotransferase 1	Biomarker	Malignant neoplasm of prostate	24849040	2014	Yang, YF et al.
PSAT1	29968	phosphoserine aminotransferase 1	Biomarker	Malignant neoplasm of prostate	24952257	2014	Romanov, V et al.
PSAT1	29968	phosphoserine aminotransferase 1	AlteredExpression	Malignant neoplasm of prostate	18780294	2008	Scariano, JK et al.
PSAT1	29968	phosphoserine aminotransferase 1	AlteredExpression	Malignant neoplasm of prostate	24260253	2013	Tinzl, M et al.
PSAT1	29968	phosphoserine aminotransferase 1	Biomarker	Malignant neoplasm of prostate	12814669	2003	Hessels, D et al.
PSAT1	29968	phosphoserine aminotransferase 1	Biomarker	Malignant neoplasm of prostate	20967219	2010	Whitaker, HC et al.
PSAT1	29968	phosphoserine aminotransferase 1	AlteredExpression	Malignant neoplasm of prostate	23737135	2013	Jurečeková, J et al.
PSAT1	29968	phosphoserine aminotransferase 1	Biomarker	Malignant neoplasm of prostate	18846227	2008	Nakagawa, T et al.
PSAT1	29968	phosphoserine aminotransferase 1	Biomarker	Malignant neoplasm of prostate	25101567	2014	Akbari, MR et al.
PSAT1	29968	phosphoserine aminotransferase 1	Biomarker	Malignant neoplasm of prostate	22413824	2012	Kim, JW et al.
PSAT1	29968	phosphoserine aminotransferase 1	Biomarker	Malignant neoplasm of prostate	12023131	2002	Lee, LN et al.
PSAT1	29968	phosphoserine aminotransferase 1	GeneticVariation	Malignant neoplasm of prostate	17012834	2007	Beverage, JN et al.
PSAT1	29968	phosphoserine aminotransferase 1	Biomarker	Malignant neoplasm of prostate	19424173	2010	Hessels, D et al.
PSAT1	29968	phosphoserine aminotransferase 1	Biomarker	Malignant neoplasm of prostate	14572750	2004	Köllermann, J et al.
PSAT1	29968	phosphoserine aminotransferase 1	GeneticVariation	Malignant neoplasm of prostate	24492489	2013	Oh, JJ et al.
PSAT1	29968	phosphoserine aminotransferase 1	AlteredExpression	Malignant neoplasm of prostate	23470460	2013	Matos, AR et al.
PSAT1	29968	phosphoserine aminotransferase 1	Biomarker	Malignant neoplasm of prostate	25889691	2015	He, J et al.
PSAT1	29968	phosphoserine aminotransferase 1	Biomarker	Malignant neoplasm of prostate	25352524	2015	Dluzniewski, PJ et al.
PSAT1	29968	phosphoserine aminotransferase 1	Biomarker	Malignant neoplasm of prostate	26458958	2015	Armstrong, AJ et al.
PSAT1	29968	phosphoserine aminotransferase 1	GeneticVariation	Malignant neoplasm of prostate	24627192	2014	Rojas, PA et al.
PSAT1	29968	phosphoserine aminotransferase 1	Biomarker	Malignant neoplasm of prostate	22281794	2011	Zafarana, G et al.
PSAT1	29968	phosphoserine aminotransferase 1	AlteredExpression	Malignant neoplasm of prostate	18801539	2008	Whitman, EJ et al.
PSAT1	29968	phosphoserine aminotransferase 1	Biomarker	Malignant neoplasm of prostate	15389799	2005	Ding, D et al.
PSAT1	29968	phosphoserine aminotransferase 1	Biomarker	Malignant neoplasm of prostate	8968092	1997	Kumar, A et al.
PSAT1	29968	phosphoserine aminotransferase 1	AlteredExpression	Malignant neoplasm of prostate	23958433	2013	Zhang, H et al.
PSAT1	29968	phosphoserine aminotransferase 1	AlteredExpression	Malignant neoplasm of prostate	23213189	2013	Haiman, CA et al.
PSAT1	29968	phosphoserine aminotransferase 1	Biomarker	Malignant neoplasm of prostate	18361410	2008	Sun, J et al.
PSAT1	29968	phosphoserine aminotransferase 1	GeneticVariation	Malignant neoplasm of prostate	26171803	2016	Blute, ML et al.
PSAT1	29968	phosphoserine aminotransferase 1	GeneticVariation	Malignant neoplasm of prostate	21939492	2012	Auprich, M et al.
PSAT1	29968	phosphoserine aminotransferase 1	AlteredExpression	Malignant neoplasm of prostate	19013180	2008	Chiu, YT et al.
PSAT1	29968	phosphoserine aminotransferase 1	Biomarker	Malignant neoplasm of prostate	21600800	2011	Salami, SS et al.
PSAT1	29968	phosphoserine aminotransferase 1	Biomarker	Malignant neoplasm of prostate	23777916	2013	Xiang, B et al.
PSAT1	29968	phosphoserine aminotransferase 1	Biomarker	Malignant neoplasm of prostate	11507044	2001	Matsubara, S et al.
PSAT1	29968	phosphoserine aminotransferase 1	Biomarker	Malignant neoplasm of prostate	12218299	2002	Yousef, GM et al.
PSAT1	29968	phosphoserine aminotransferase 1	GeneticVariation	Malignant neoplasm of prostate	18827812	2008	Jesser, C et al.
PSAT1	29968	phosphoserine aminotransferase 1	AlteredExpression	Malignant neoplasm of prostate	20451417	2009	Li, Y et al.
PSAT1	29968	phosphoserine aminotransferase 1	Biomarker	Malignant neoplasm of prostate	21056970	2011	Misra, UK et al.
PSAT1	29968	phosphoserine aminotransferase 1	GeneticVariation	Malignant neoplasm of prostate	23459097	2013	Xue, Y et al.
PSAT1	29968	phosphoserine aminotransferase 1	Biomarker	Malignant neoplasm of prostate	19548854	2010	Madan, RA et al.
PSAT1	29968	phosphoserine aminotransferase 1	Biomarker	Malignant neoplasm of prostate	15911097	2004	Obiezu, CV et al.
PSAT1	29968	phosphoserine aminotransferase 1	Biomarker	Malignant neoplasm of prostate	19475654	2009	Nicotera, TM et al.
PSAT1	29968	phosphoserine aminotransferase 1	AlteredExpression	Malignant neoplasm of prostate	21166744	2011	Madersbacher, S et al.
PSAT1	29968	phosphoserine aminotransferase 1	Biomarker	Malignant neoplasm of prostate	10098501	1999	Zhang, S et al.
PSAT1	29968	phosphoserine aminotransferase 1	Biomarker	Malignant neoplasm of prostate	20224813	2009	Kamrava, M et al.
REXO1	57455	RNA exonuclease 1 homolog	AlteredExpression	Malignant neoplasm of prostate	20232320	2010	Lee, MY et al.
ZFP36	7538	ZFP36 ring finger protein	Biomarker	Malignant neoplasm of prostate	27078000	2016	Börnigen, D et al.
ZFP36	7538	ZFP36 ring finger protein	AlteredExpression	Malignant neoplasm of prostate	17252538	2007	Ni, J et al.
NCOR1	9611	nuclear receptor corepressor 1	Biomarker	Malignant neoplasm of prostate	23087083	2013	Doig, CL et al.
NCOR1	9611	nuclear receptor corepressor 1	Biomarker	Malignant neoplasm of prostate	20466759	2010	Battaglia, S et al.
ZFP36L2	678	ZFP36 ring finger protein like 2	Biomarker	Hematologic Neoplasms	21109922	2011	Iwanaga, E et al.
NCOR1	9611	nuclear receptor corepressor 1	Biomarker	Hematologic Neoplasms	12590135	2003	Petrie, K et al.
ZFP36	7538	ZFP36 ring finger protein	AlteredExpression	Malignant Glioma	26537190	2015	Ryu, J et al.
ZFP36	7538	ZFP36 ring finger protein	Biomarker	Malignant Glioma	23525947	2013	Suswam, EA et al.
ZFP36	7538	ZFP36 ring finger protein	AlteredExpression	Malignant Glioma	18245466	2008	Suswam, E et al.
PSAT1	29968	phosphoserine aminotransferase 1	AlteredExpression	Carcinogenesis	27372650	2016	Liu, B et al.
H1F0	3005	H1 histone family member 0	PostTranslationalModification	Carcinogenesis	23675690	2014	Telu, KH et al.
ZFP36	7538	ZFP36 ring finger protein	AlteredExpression	Carcinogenesis	19697322	2010	Lee, HH et al.
ZFP36	7538	ZFP36 ring finger protein	Biomarker	Carcinogenesis	20157568	2009	Sanduja, S et al.
ZFP36	7538	ZFP36 ring finger protein	Biomarker	Carcinogenesis	22210895	2012	Kim, CW et al.
ZFP36	7538	ZFP36 ring finger protein	Biomarker	Carcinogenesis	23595149	2013	Lee, JY et al.
ZFP36	7538	ZFP36 ring finger protein	Biomarker	Leukemogenesis	22863009	2012	Rounbehler, RJ et al.
NCOR1	9611	nuclear receptor corepressor 1	AlteredExpression	Leukemogenesis	14701861	2004	Khan, MM et al.
PSAT1	29968	phosphoserine aminotransferase 1	AlteredExpression	Prostate carcinoma	26614400	2015	Pust, A et al.
PSAT1	29968	phosphoserine aminotransferase 1	AlteredExpression	Prostate carcinoma	21647377	2011	Peng, X et al.
PSAT1	29968	phosphoserine aminotransferase 1	AlteredExpression	Prostate carcinoma	19100308	2008	Rasiah, KK et al.
PSAT1	29968	phosphoserine aminotransferase 1	Biomarker	Prostate carcinoma	22596233	2012	Truong, M et al.
PSAT1	29968	phosphoserine aminotransferase 1	Biomarker	Prostate carcinoma	22155569	2011	Jääskeläinen, T et al.
PSAT1	29968	phosphoserine aminotransferase 1	AlteredExpression	Prostate carcinoma	23470460	2013	Matos, AR et al.
PSAT1	29968	phosphoserine aminotransferase 1	Biomarker	Prostate carcinoma	23318363	2013	Gilgunn, S et al.
PSAT1	29968	phosphoserine aminotransferase 1	AlteredExpression	Prostate carcinoma	20860009	2010	Helfand, BT et al.
PSAT1	29968	phosphoserine aminotransferase 1	Biomarker	Prostate carcinoma	19459176	2009	Payne, SR et al.
PSAT1	29968	phosphoserine aminotransferase 1	AlteredExpression	Prostate carcinoma	18668523	2008	Singh, P et al.
PSAT1	29968	phosphoserine aminotransferase 1	Biomarker	Prostate carcinoma	22413824	2012	Kim, JW et al.
PSAT1	29968	phosphoserine aminotransferase 1	Biomarker	Prostate carcinoma	23129512	2012	Taioli, E et al.
PSAT1	29968	phosphoserine aminotransferase 1	Biomarker	Prostate carcinoma	25563847	2015	Lorente, D et al.
PSAT1	29968	phosphoserine aminotransferase 1	GeneticVariation	Prostate carcinoma	18827812	2008	Jesser, C et al.
PSAT1	29968	phosphoserine aminotransferase 1	Biomarker	Prostate carcinoma	19548854	2010	Madan, RA et al.
PSAT1	29968	phosphoserine aminotransferase 1	AlteredExpression	Prostate carcinoma	16175585	2006	Fu, Z et al.
PSAT1	29968	phosphoserine aminotransferase 1	AlteredExpression	Prostate carcinoma	19434657	2009	Kader, AK et al.
PSAT1	29968	phosphoserine aminotransferase 1	Biomarker	Prostate carcinoma	18061337	2007	Fritzsche, FR et al.
PSAT1	29968	phosphoserine aminotransferase 1	Biomarker	Prostate carcinoma	25352524	2015	Dluzniewski, PJ et al.
PSAT1	29968	phosphoserine aminotransferase 1	Biomarker	Prostate carcinoma	26831660	2016	Leidinger, P et al.
PSAT1	29968	phosphoserine aminotransferase 1	AlteredExpression	Prostate carcinoma	15543614	2005	Habib, FK et al.
PSAT1	29968	phosphoserine aminotransferase 1	AlteredExpression	Prostate carcinoma	23958433	2013	Zhang, H et al.
PSAT1	29968	phosphoserine aminotransferase 1	AlteredExpression	Prostate carcinoma	17984071	2008	Chen, PH et al.
PSAT1	29968	phosphoserine aminotransferase 1	AlteredExpression	Prostate carcinoma	20842666	2010	Zhang, HL et al.
PSAT1	29968	phosphoserine aminotransferase 1	AlteredExpression	Prostate carcinoma	25754347	2015	Powell, K et al.
PSAT1	29968	phosphoserine aminotransferase 1	AlteredExpression	Prostate carcinoma	24573652	2013	Jang, SY et al.
PSAT1	29968	phosphoserine aminotransferase 1	Biomarker	Prostate carcinoma	25969992	2015	Casanova-Salas, I et al.
PSAT1	29968	phosphoserine aminotransferase 1	AlteredExpression	Prostate carcinoma	15368351	2005	Kim, J et al.
PSAT1	29968	phosphoserine aminotransferase 1	Biomarker	Prostate carcinoma	22281794	2011	Zafarana, G et al.
PSAT1	29968	phosphoserine aminotransferase 1	Biomarker	Prostate carcinoma	15050332	2003	Teh, BS et al.
PSAT1	29968	phosphoserine aminotransferase 1	Biomarker	Prostate carcinoma	21056970	2011	Misra, UK et al.
PSAT1	29968	phosphoserine aminotransferase 1	AlteredExpression	Prostate carcinoma	11571582	2001	Wu, L et al.
PSAT1	29968	phosphoserine aminotransferase 1	Biomarker	Prostate carcinoma	19890632	2009	Gulley, JL et al.
PSAT1	29968	phosphoserine aminotransferase 1	AlteredExpression	Prostate carcinoma	11034093	2000	Hisatake, JI et al.
PSAT1	29968	phosphoserine aminotransferase 1	Biomarker	Prostate carcinoma	18076912	2008	Woodson, K et al.
PSAT1	29968	phosphoserine aminotransferase 1	AlteredExpression	Prostate carcinoma	26345389	2015	Donovan, MJ et al.
PSAT1	29968	phosphoserine aminotransferase 1	GeneticVariation	Prostate carcinoma	16126332	2005	Suzuki, M et al.
PSAT1	29968	phosphoserine aminotransferase 1	Biomarker	Prostate carcinoma	21600800	2011	Salami, SS et al.
PSAT1	29968	phosphoserine aminotransferase 1	Biomarker	Prostate carcinoma	17467883	2007	Adolfsson, J et al.
PSAT1	29968	phosphoserine aminotransferase 1	AlteredExpression	Prostate carcinoma	22154085	2011	Xu, D et al.
PSAT1	29968	phosphoserine aminotransferase 1	Biomarker	Prostate carcinoma	19575420	2009	Kuroda, K et al.
PSAT1	29968	phosphoserine aminotransferase 1	Biomarker	Prostate carcinoma	23861782	2013	Ferro, M et al.
PSAT1	29968	phosphoserine aminotransferase 1	Biomarker	Prostate carcinoma	24037955	2013	Kashyap, A et al.
PSAT1	29968	phosphoserine aminotransferase 1	AlteredExpression	Prostate carcinoma	17568188	2009	Shaheduzzaman, S et al.
PSAT1	29968	phosphoserine aminotransferase 1	Biomarker	Prostate carcinoma	12814669	2003	Hessels, D et al.
PSAT1	29968	phosphoserine aminotransferase 1	Biomarker	Prostate carcinoma	14755677	2004	De Marzo, AM et al.
PSAT1	29968	phosphoserine aminotransferase 1	Biomarker	Prostate carcinoma	9989206	1999	Narod, S et al.
PSAT1	29968	phosphoserine aminotransferase 1	Biomarker	Prostate carcinoma	25686826	2014	Böttcher, R et al.
PSAT1	29968	phosphoserine aminotransferase 1	AlteredExpression	Prostate carcinoma	21959049	2013	Zhou, CH et al.
PSAT1	29968	phosphoserine aminotransferase 1	AlteredExpression	Prostate carcinoma	21129724	2010	Kloss-Brandstätter, A et al.
PSAT1	29968	phosphoserine aminotransferase 1	Biomarker	Prostate carcinoma	23527518	2014	McDowell, ME et al.
PSAT1	29968	phosphoserine aminotransferase 1	Biomarker	Prostate carcinoma	24952257	2014	Romanov, V et al.
PSAT1	29968	phosphoserine aminotransferase 1	Biomarker	Prostate carcinoma	22113713	2011	Schroten, C et al.
PSAT1	29968	phosphoserine aminotransferase 1	Biomarker	Prostate carcinoma	22161815	2011	Van Neste, L et al.
PSAT1	29968	phosphoserine aminotransferase 1	Biomarker	Prostate carcinoma	9428387	1998	Mikolajczyk, SD et al.
PSAT1	29968	phosphoserine aminotransferase 1	GeneticVariation	Prostate carcinoma	26171803	2016	Blute, ML et al.
PSAT1	29968	phosphoserine aminotransferase 1	Biomarker	Prostate carcinoma	24849040	2014	Yang, YF et al.
PSAT1	29968	phosphoserine aminotransferase 1	Biomarker	Prostate carcinoma	20302518	2010	Avgeris, M et al.
PSAT1	29968	phosphoserine aminotransferase 1	Biomarker	Prostate carcinoma	15389799	2005	Ding, D et al.
PSAT1	29968	phosphoserine aminotransferase 1	Biomarker	Prostate carcinoma	11212244	2001	Yu, DC et al.
PSAT1	29968	phosphoserine aminotransferase 1	Biomarker	Prostate carcinoma	25889691	2015	He, J et al.
PSAT1	29968	phosphoserine aminotransferase 1	Biomarker	Prostate carcinoma	16000958	2005	Miller, AM et al.
PSAT1	29968	phosphoserine aminotransferase 1	Biomarker	Prostate carcinoma	7524153	1994	Takayama, TK et al.
PSAT1	29968	phosphoserine aminotransferase 1	AlteredExpression	Prostate carcinoma	23737135	2013	Jurečeková, J et al.
PSAT1	29968	phosphoserine aminotransferase 1	Biomarker	Prostate carcinoma	22025344	2011	Twiddy, AL et al.
PSAT1	29968	phosphoserine aminotransferase 1	Biomarker	Prostate carcinoma	21969603	2011	Andreu-Vieyra, C et al.
PSAT1	29968	phosphoserine aminotransferase 1	Biomarker	Prostate carcinoma	17303324	2006	Reynolds, MA et al.
PSAT1	29968	phosphoserine aminotransferase 1	Biomarker	Prostate carcinoma	8968092	1997	Kumar, A et al.
PSAT1	29968	phosphoserine aminotransferase 1	AlteredExpression	Prostate carcinoma	20451417	2009	Li, Y et al.
PSAT1	29968	phosphoserine aminotransferase 1	Biomarker	Prostate carcinoma	20957673	2010	Cao, DL et al.
PSAT1	29968	phosphoserine aminotransferase 1	AlteredExpression	Prostate carcinoma	23826841	2013	Lazzeri, M et al.
PSAT1	29968	phosphoserine aminotransferase 1	Biomarker	Prostate carcinoma	12218299	2002	Yousef, GM et al.
PSAT1	29968	phosphoserine aminotransferase 1	Biomarker	Prostate carcinoma	19462463	2009	Zhao, Z et al.
PSAT1	29968	phosphoserine aminotransferase 1	Biomarker	Prostate carcinoma	19507229	2010	Leman, ES et al.
PSAT1	29968	phosphoserine aminotransferase 1	GeneticVariation	Prostate carcinoma	23292082	2013	Laitinen, VH et al.
PSAT1	29968	phosphoserine aminotransferase 1	Biomarker	Prostate carcinoma	22687565	2012	Ramos, CG et al.
PSAT1	29968	phosphoserine aminotransferase 1	AlteredExpression	Prostate carcinoma	17044040	2007	Koochekpour, S et al.
PSAT1	29968	phosphoserine aminotransferase 1	AlteredExpression	Prostate carcinoma	18627304	2008	Paliouras, M et al.
PSAT1	29968	phosphoserine aminotransferase 1	AlteredExpression	Prostate carcinoma	16774685	2006	Yin, H et al.
PSAT1	29968	phosphoserine aminotransferase 1	Biomarker	Prostate carcinoma	17151093	2007	Lai, J et al.
PSAT1	29968	phosphoserine aminotransferase 1	GeneticVariation	Prostate carcinoma	19116992	2009	Wiklund, F et al.
PSAT1	29968	phosphoserine aminotransferase 1	Biomarker	Prostate carcinoma	12023131	2002	Lee, LN et al.
PSAT1	29968	phosphoserine aminotransferase 1	Biomarker	Prostate carcinoma	23826159	2013	Erho, N et al.
PSAT1	29968	phosphoserine aminotransferase 1	Biomarker	Prostate carcinoma	12142383	2002	Ylikoski, A et al.
PSAT1	29968	phosphoserine aminotransferase 1	Biomarker	Prostate carcinoma	20967219	2010	Whitaker, HC et al.
PSAT1	29968	phosphoserine aminotransferase 1	Biomarker	Prostate carcinoma	21160075	2011	Witte, JS et al.
PSAT1	29968	phosphoserine aminotransferase 1	Biomarker	Prostate carcinoma	18593624	2007	Drake, CG et al.
PSAT1	29968	phosphoserine aminotransferase 1	Biomarker	Prostate carcinoma	23777916	2013	Xiang, B et al.
PSAT1	29968	phosphoserine aminotransferase 1	AlteredExpression	Prostate carcinoma	20970419	2010	Shen, M et al.
PSAT1	29968	phosphoserine aminotransferase 1	Biomarker	Prostate carcinoma	22019475	2011	Muller, BH et al.
PSAT1	29968	phosphoserine aminotransferase 1	Biomarker	Prostate carcinoma	12242725	2002	Gulley, J et al.
PSAT1	29968	phosphoserine aminotransferase 1	Biomarker	Prostate carcinoma	11857020	2001	Burchill, SA et al.
PSAT1	29968	phosphoserine aminotransferase 1	AlteredExpression	Prostate carcinoma	18780294	2008	Scariano, JK et al.
PSAT1	29968	phosphoserine aminotransferase 1	AlteredExpression	Prostate carcinoma	22347450	2012	Li, X et al.
PSAT1	29968	phosphoserine aminotransferase 1	AlteredExpression	Prostate carcinoma	23213189	2013	Haiman, CA et al.
PSAT1	29968	phosphoserine aminotransferase 1	AlteredExpression	Prostate carcinoma	14743461	2004	Horninger, W et al.
PSAT1	29968	phosphoserine aminotransferase 1	AlteredExpression	Prostate carcinoma	19771394	2009	Papaioannou, M et al.
PSAT1	29968	phosphoserine aminotransferase 1	Biomarker	Prostate carcinoma	21465221	2011	Kote-Jarai, Z et al.
PSAT1	29968	phosphoserine aminotransferase 1	AlteredExpression	Prostate carcinoma	26169045	2015	Pantuck, AJ et al.
PSAT1	29968	phosphoserine aminotransferase 1	Biomarker	Prostate carcinoma	26176602	2015	Eisermann, K et al.
PSAT1	29968	phosphoserine aminotransferase 1	AlteredExpression	Prostate carcinoma	18800346	2009	Li, L et al.
PSAT1	29968	phosphoserine aminotransferase 1	Biomarker	Prostate carcinoma	18361410	2008	Sun, J et al.
PSAT1	29968	phosphoserine aminotransferase 1	GeneticVariation	Prostate carcinoma	24627192	2014	Rojas, PA et al.
PSAT1	29968	phosphoserine aminotransferase 1	Biomarker	Prostate carcinoma	21791629	2012	Minner, S et al.
PSAT1	29968	phosphoserine aminotransferase 1	AlteredExpression	Prostate carcinoma	24260253	2013	Tinzl, M et al.
PSAT1	29968	phosphoserine aminotransferase 1	Biomarker	Prostate carcinoma	15911097	2004	Obiezu, CV et al.
PSAT1	29968	phosphoserine aminotransferase 1	Biomarker	Prostate carcinoma	17320159	2006	Shah, M et al.
PSAT1	29968	phosphoserine aminotransferase 1	GeneticVariation	Prostate carcinoma	26068399	2015	Sullivan, J et al.
PSAT1	29968	phosphoserine aminotransferase 1	AlteredExpression	Prostate carcinoma	12165860	2002	Zhang, Y et al.
PSAT1	29968	phosphoserine aminotransferase 1	AlteredExpression	Prostate carcinoma	18182994	2008	Mitra, A et al.
PSAT1	29968	phosphoserine aminotransferase 1	Biomarker	Prostate carcinoma	8543402	1996	Liu, AY et al.
PSAT1	29968	phosphoserine aminotransferase 1	Biomarker	Prostate carcinoma	14572750	2004	Köllermann, J et al.
PSAT1	29968	phosphoserine aminotransferase 1	Biomarker	Prostate carcinoma	20531306	2010	Gkika, D et al.
PSAT1	29968	phosphoserine aminotransferase 1	Biomarker	Prostate carcinoma	16015610	2006	Fromont, G et al.
PSAT1	29968	phosphoserine aminotransferase 1	PostTranslationalModification	Prostate carcinoma	24347472	2013	Li, B et al.
PSAT1	29968	phosphoserine aminotransferase 1	GeneticVariation	Prostate carcinoma	24492489	2013	Oh, JJ et al.
PSAT1	29968	phosphoserine aminotransferase 1	AlteredExpression	Prostate carcinoma	19013180	2008	Chiu, YT et al.
PSAT1	29968	phosphoserine aminotransferase 1	GeneticVariation	Prostate carcinoma	17012834	2007	Beverage, JN et al.
PSAT1	29968	phosphoserine aminotransferase 1	Biomarker	Prostate carcinoma	15036671	2003	Roumier, X et al.
PSAT1	29968	phosphoserine aminotransferase 1	Biomarker	Prostate carcinoma	18697814	2008	Teyssier, C et al.
PSAT1	29968	phosphoserine aminotransferase 1	Biomarker	Prostate carcinoma	15705654	2005	Rahnenführer, J et al.
PSAT1	29968	phosphoserine aminotransferase 1	AlteredExpression	Prostate carcinoma	18801539	2008	Whitman, EJ et al.
PSAT1	29968	phosphoserine aminotransferase 1	Biomarker	Prostate carcinoma	21520154	2011	Rigau, M et al.
PSAT1	29968	phosphoserine aminotransferase 1	AlteredExpression	Prostate carcinoma	21166744	2011	Madersbacher, S et al.
PSAT1	29968	phosphoserine aminotransferase 1	GeneticVariation	Prostate carcinoma	21939492	2012	Auprich, M et al.
PSAT1	29968	phosphoserine aminotransferase 1	Biomarker	Prostate carcinoma	15283888	2004	Koksal, IT et al.
PSAT1	29968	phosphoserine aminotransferase 1	Biomarker	Prostate carcinoma	10098501	1999	Zhang, S et al.
PSAT1	29968	phosphoserine aminotransferase 1	Biomarker	Prostate carcinoma	12858354	2003	Kurek, R et al.
PSAT1	29968	phosphoserine aminotransferase 1	Biomarker	Prostate carcinoma	25101567	2014	Akbari, MR et al.
PSAT1	29968	phosphoserine aminotransferase 1	Biomarker	Prostate carcinoma	11507044	2001	Matsubara, S et al.
PSAT1	29968	phosphoserine aminotransferase 1	GeneticVariation	Prostate carcinoma	21318478	2011	Parikh, H et al.
PSAT1	29968	phosphoserine aminotransferase 1	Biomarker	Prostate carcinoma	22792137	2012	Ribeiro, RJ et al.
PSAT1	29968	phosphoserine aminotransferase 1	Biomarker	Prostate carcinoma	20224813	2009	Kamrava, M et al.
PSAT1	29968	phosphoserine aminotransferase 1	Biomarker	Prostate carcinoma	26332453	2015	Horning, AM et al.
PSAT1	29968	phosphoserine aminotransferase 1	Biomarker	Prostate carcinoma	19959380	2009	Sonpavde, G et al.
PSAT1	29968	phosphoserine aminotransferase 1	Biomarker	Prostate carcinoma	20065953	2010	Ploussard, G et al.
PSAT1	29968	phosphoserine aminotransferase 1	GeneticVariation	Prostate carcinoma	23773345	2013	Tefik, T et al.
PSAT1	29968	phosphoserine aminotransferase 1	GeneticVariation	Prostate carcinoma	24604720	2014	Terada, N et al.
PSAT1	29968	phosphoserine aminotransferase 1	GeneticVariation	Prostate carcinoma	26773531	2015	Jinga, V et al.
PSAT1	29968	phosphoserine aminotransferase 1	AlteredExpression	Prostate carcinoma	10547578	2000	Koivisto, PA et al.
PSAT1	29968	phosphoserine aminotransferase 1	Biomarker	Prostate carcinoma	21788966	2012	Jamaspishvili, T et al.
PSAT1	29968	phosphoserine aminotransferase 1	Biomarker	Prostate carcinoma	26458958	2015	Armstrong, AJ et al.
PSAT1	29968	phosphoserine aminotransferase 1	Biomarker	Prostate carcinoma	20424135	2010	Klein, RJ et al.
PSAT1	29968	phosphoserine aminotransferase 1	Biomarker	Prostate carcinoma	17503469	2007	Arnold, JT et al.
PSAT1	29968	phosphoserine aminotransferase 1	Biomarker	Prostate carcinoma	18846227	2008	Nakagawa, T et al.
PSAT1	29968	phosphoserine aminotransferase 1	Biomarker	Prostate carcinoma	17629406	2007	Pampalakis, G et al.
PSAT1	29968	phosphoserine aminotransferase 1	Biomarker	Prostate carcinoma	23939133	2013	Cerne, JZ et al.
PSAT1	29968	phosphoserine aminotransferase 1	Biomarker	Prostate carcinoma	15389792	2005	Roos, AK et al.
PSAT1	29968	phosphoserine aminotransferase 1	AlteredExpression	Prostate carcinoma	10379797	1999	Mairinger, T et al.
PSAT1	29968	phosphoserine aminotransferase 1	Biomarker	Prostate carcinoma	11254449	2001	Vesprini, D et al.
PSAT1	29968	phosphoserine aminotransferase 1	GeneticVariation	Prostate carcinoma	12142373	2002	Diamandis, EP et al.
PSAT1	29968	phosphoserine aminotransferase 1	Biomarker	Prostate carcinoma	22047144	2011	Bayani, J et al.
PSAT1	29968	phosphoserine aminotransferase 1	Biomarker	Prostate carcinoma	21813756	2011	Tomlins, SA et al.
PSAT1	29968	phosphoserine aminotransferase 1	Biomarker	Prostate carcinoma	26431041	2015	Gilbert, R et al.
PSAT1	29968	phosphoserine aminotransferase 1	Biomarker	Prostate carcinoma	23695019	2013	Cuzick, J et al.
PSAT1	29968	phosphoserine aminotransferase 1	Biomarker	Prostate carcinoma	19475654	2009	Nicotera, TM et al.
PSAT1	29968	phosphoserine aminotransferase 1	Biomarker	Prostate carcinoma	23370768	2012	Kluth, M et al.
PSAT1	29968	phosphoserine aminotransferase 1	GeneticVariation	Prostate carcinoma	15754351	2005	Chang, BL et al.
PSAT1	29968	phosphoserine aminotransferase 1	GeneticVariation	Prostate carcinoma	16172228	2005	Cicek, MS et al.
PSAT1	29968	phosphoserine aminotransferase 1	GeneticVariation	Prostate carcinoma	23792811	2013	Killick, E et al.
PSAT1	29968	phosphoserine aminotransferase 1	AlteredExpression	Prostate carcinoma	24952954	2015	Grin, B et al.
PSAT1	29968	phosphoserine aminotransferase 1	Biomarker	Prostate carcinoma	23794398	2013	Krohn, A et al.
PSAT1	29968	phosphoserine aminotransferase 1	Biomarker	Prostate carcinoma	22576683	2012	Kanoh, Y et al.
PSAT1	29968	phosphoserine aminotransferase 1	AlteredExpression	Prostate carcinoma	17440964	2007	Ishiguro, H et al.
PSAT1	29968	phosphoserine aminotransferase 1	Biomarker	Prostate carcinoma	19424173	2010	Hessels, D et al.
PSAT1	29968	phosphoserine aminotransferase 1	GeneticVariation	Prostate carcinoma	23459097	2013	Xue, Y et al.
REXO1	57455	RNA exonuclease 1 homolog	AlteredExpression	Prostate carcinoma	20232320	2010	Lee, MY et al.
ZFP36	7538	ZFP36 ring finger protein	Biomarker	Prostate carcinoma	27078000	2016	Börnigen, D et al.
ZFP36	7538	ZFP36 ring finger protein	AlteredExpression	Prostate carcinoma	17252538	2007	Ni, J et al.
NCOR1	9611	nuclear receptor corepressor 1	Biomarker	Prostate carcinoma	23087083	2013	Doig, CL et al.
NCOR1	9611	nuclear receptor corepressor 1	Biomarker	Prostate carcinoma	20466759	2010	Battaglia, S et al.
NCOR1	9611	nuclear receptor corepressor 1	GeneticVariation	Epithelial ovarian cancer	19064572	2009	Palmieri, RT et al.
ZFP36	7538	ZFP36 ring finger protein	Biomarker	invasive cancer	23401122	2013	Al-Ahmadi, W et al.
ZFP36L2	678	ZFP36 ring finger protein like 2	AlteredExpression	Complete hydatidiform mole	12566248	2003	Durand, S et al.
PSAT1	29968	phosphoserine aminotransferase 1	AlteredExpression	Breast Carcinoma	16897430	2006	Paliouras, M et al.
PSAT1	29968	phosphoserine aminotransferase 1	GeneticVariation	Breast Carcinoma	16365023	2006	Wang, W et al.
PSAT1	29968	phosphoserine aminotransferase 1	AlteredExpression	Breast Carcinoma	20352489	2010	Pollari, S et al.
H1F0	3005	H1 histone family member 0	GeneticVariation	Breast Carcinoma	24476918	2014	Millán-Ariño, L et al.
INCENP	3619	inner centromere protein	GeneticVariation	Breast Carcinoma	25586992	2015	Kabisch, M et al.
ZFP36L2	678	ZFP36 ring finger protein like 2	AlteredExpression	Breast Carcinoma	19146866	2008	Pennanen, PT et al.
ZFP36	7538	ZFP36 ring finger protein	Biomarker	Breast Carcinoma	26956973	2016	Pandiri, I et al.
ZFP36	7538	ZFP36 ring finger protein	Biomarker	Breast Carcinoma	20498646	2010	Al-Souhibani, N et al.
ZFP36	7538	ZFP36 ring finger protein	Biomarker	Breast Carcinoma	26926077	2016	Huang, L et al.
ZFP36	7538	ZFP36 ring finger protein	AlteredExpression	Breast Carcinoma	19491267	2009	Brennan, SE et al.
ZFP36	7538	ZFP36 ring finger protein	AlteredExpression	Breast Carcinoma	22968621	2012	Goddio, MV et al.
ZFP36	7538	ZFP36 ring finger protein	GeneticVariation	Breast Carcinoma	21875902	2012	Griseri, P et al.
ZFP36	7538	ZFP36 ring finger protein	Biomarker	Breast Carcinoma	24737323	2014	Barrios-García, T et al.
ZFP36	7538	ZFP36 ring finger protein	AlteredExpression	Breast Carcinoma	19247375	2009	Gebeshuber, CA et al.
ZFP36	7538	ZFP36 ring finger protein	Biomarker	Breast Carcinoma	23401122	2013	Al-Ahmadi, W et al.
ZFP36	7538	ZFP36 ring finger protein	AlteredExpression	Breast Carcinoma	23241166	2013	Milke, L et al.
NCOR1	9611	nuclear receptor corepressor 1	AlteredExpression	Breast Carcinoma	16609009	2006	Banwell, CM et al.
NCOR1	9611	nuclear receptor corepressor 1	AlteredExpression	Breast Carcinoma	16019133	2005	Zhang, Z et al.
NCOR1	9611	nuclear receptor corepressor 1	Biomarker	Breast Carcinoma	17130524	2007	Peng, X et al.
NCOR1	9611	nuclear receptor corepressor 1	GeneticVariation	Breast Carcinoma	20003447	2009	Hartmaier, RJ et al.
RCOR1	23186	REST corepressor 1	Biomarker	Carcinoma of lung	16247481	2006	Watanabe, H et al.
ZFP36	7538	ZFP36 ring finger protein	AlteredExpression	Carcinoma of lung	20335167	2010	Lee, HH et al.
PSAT1	29968	phosphoserine aminotransferase 1	AlteredExpression	Secondary malignant neoplasm of lymph node	25521481	2015	Kachakova, D et al.
RCOR1	23186	REST corepressor 1	Biomarker	Colon Carcinoma	25043185	2014	Lu, Y et al.
ZFP36	7538	ZFP36 ring finger protein	AlteredExpression	Colon Carcinoma	21507959	2011	Lee, WH et al.
ZFP36	7538	ZFP36 ring finger protein	AlteredExpression	Colon Carcinoma	19697322	2010	Lee, HH et al.
ZFP36	7538	ZFP36 ring finger protein	AlteredExpression	Colon Carcinoma	24292977	2013	Lee, HH et al.
ZFP36	7538	ZFP36 ring finger protein	Biomarker	Colon Carcinoma	23880304	2014	Sharma, A et al.
INCENP	3619	inner centromere protein	Biomarker	Stomach Carcinoma	16427043	2005	Chang, JL et al.
RIT1	6016	Ras like without CAAX 1	Biomarker	Carcinoma of bladder	26742010	2015	Wang, W et al.
NCOR1	9611	nuclear receptor corepressor 1	Biomarker	Carcinoma of bladder	19126649	2009	Abedin, SA et al.
ZFP36	7538	ZFP36 ring finger protein	AlteredExpression	Invasive carcinoma of breast	23401122	2013	Al-Ahmadi, W et al.
ZFP36	7538	ZFP36 ring finger protein	AlteredExpression	Invasive carcinoma of breast	20498646	2010	Al-Souhibani, N et al.
NCOR1	9611	nuclear receptor corepressor 1	AlteredExpression	Invasive carcinoma of breast	16019133	2005	Zhang, Z et al.
PSAT1	29968	phosphoserine aminotransferase 1	Biomarker	ovarian neoplasm	7536128	1995	Yu, H et al.
PSAT1	29968	phosphoserine aminotransferase 1	Biomarker	Metastatic Prostate Carcinoma	19436291	2009	Eklund, CM et al.
REXO1	57455	RNA exonuclease 1 homolog	AlteredExpression	Hurthle Cell Tumor	16344273	2006	Raman, JD et al.
ZFP36L2	678	ZFP36 ring finger protein like 2	AlteredExpression	Gestational Trophoblastic Neoplasms	12566248	2003	Durand, S et al.
PSAT1	29968	phosphoserine aminotransferase 1	AlteredExpression	Malignant neoplasm of ovary	16950394	2006	Debela, M et al.
H1F0	3005	H1 histone family member 0	GeneticVariation	Malignant neoplasm of ovary	20628624	2010	Johnatty, SE et al.
H1F0	3005	H1 histone family member 0	Biomarker	Malignant neoplasm of ovary	25205099	2015	Medrzycki, M et al.
ZFP36	7538	ZFP36 ring finger protein	Biomarker	Squamous cell carcinoma of the head and neck	21656745	2010	Van Tubergen, E et al.
ZFP36	7538	ZFP36 ring finger protein	Biomarker	Squamous cell carcinoma of the head and neck	24085785	2014	Scanlon, CS et al.
ZFP36	7538	ZFP36 ring finger protein	Biomarker	Squamous cell carcinoma of the head and neck	23349315	2013	Van Tubergen, EA et al.
NCOR1	9611	nuclear receptor corepressor 1	AlteredExpression	Ductal Carcinoma	10690532	2000	Kurebayashi, J et al.
PSAT1	29968	phosphoserine aminotransferase 1	AlteredExpression	Chromophobe Renal Cell Carcinoma	18216146	2008	Blanco, L et al.
PSAT1	29968	phosphoserine aminotransferase 1	Biomarker	Metastasis from malignant tumor of prostate	19436291	2009	Eklund, CM et al.
H1F0	3005	H1 histone family member 0	Biomarker	Primary Effusion Lymphoma	10562490	2000	Cotter, MA et al.
ZFP36	7538	ZFP36 ring finger protein	AlteredExpression	Primary malignant neoplasm of lung	20335167	2010	Lee, HH et al.
PSAT1	29968	phosphoserine aminotransferase 1	GeneticVariation	Hormone refractory prostate cancer	20842666	2010	Zhang, HL et al.
PSAT1	29968	phosphoserine aminotransferase 1	Biomarker	Hormone refractory prostate cancer	16000958	2005	Miller, AM et al.
PSAT1	29968	phosphoserine aminotransferase 1	Biomarker	Hormone refractory prostate cancer	16033836	2005	Ross, RW et al.
PSAT1	29968	phosphoserine aminotransferase 1	AlteredExpression	Hormone refractory prostate cancer	8637045	1996	Thalmann, GN et al.
NCOR1	9611	nuclear receptor corepressor 1	Biomarker	Childhood Leukemia	11001911	2000	Guidez, F et al.
NCOR1	9611	nuclear receptor corepressor 1	AlteredExpression	Gastric Gastrointestinal Stromal Tumor	26589942	2015	Wang, W et al.
REXO1	57455	RNA exonuclease 1 homolog	AlteredExpression	Oncocytic Neoplasm	16344273	2006	Raman, JD et al.
INCENP	3619	inner centromere protein	GeneticVariation	Mammary Neoplasms	25586992	2015	Kabisch, M et al.
ZFP36	7538	ZFP36 ring finger protein	Biomarker	Mammary Neoplasms	26497679	2015	Xu, L et al.
NCOR1	9611	nuclear receptor corepressor 1	Biomarker	Mammary Neoplasms	19781322	2009	Zhang, ZH et al.
NCOR1	9611	nuclear receptor corepressor 1	AlteredExpression	Mammary Neoplasms	15802375	2005	Keeton, EK et al.
REXO1	57455	RNA exonuclease 1 homolog	AlteredExpression	Oxyphilic Adenoma	16344273	2006	Raman, JD et al.
ZFP36	7538	ZFP36 ring finger protein	AlteredExpression	Angiogenic Switch	17855506	2008	Essafi-Benkhadir, K et al.
PSAT1	29968	phosphoserine aminotransferase 1	Biomarker	Salivary Gland Pleomorphic Adenoma	15911097	2004	Obiezu, CV et al.
PSAT1	29968	phosphoserine aminotransferase 1	Biomarker	Salivary Gland Pleomorphic Adenoma	23939133	2013	Cerne, JZ et al.
PSAT1	29968	phosphoserine aminotransferase 1	Biomarker	Salivary Gland Pleomorphic Adenoma	20302518	2010	Avgeris, M et al.
ZFP36	7538	ZFP36 ring finger protein	AlteredExpression	Tumor Promotion	24292977	2013	Lee, HH et al.
INCENP	3619	inner centromere protein	AlteredExpression	Colorectal Cancer	11453556	2001	Adams, RR et al.
NCOR1	9611	nuclear receptor corepressor 1	Biomarker	Colorectal Cancer	17630505	2008	Fernández-Majada, V et al.
REXO1	57455	RNA exonuclease 1 homolog	Biomarker	Glioblastoma Multiforme	21810014	2012	Kim, BS et al.
PSAT1	29968	phosphoserine aminotransferase 1	AlteredExpression	androgen independent prostate cancer	14688027	2004	Ling, MT et al.
PSAT1	29968	phosphoserine aminotransferase 1	AlteredExpression	androgen independent prostate cancer	16140973	2005	Jia, L et al.
PSAT1	29968	phosphoserine aminotransferase 1	AlteredExpression	androgen independent prostate cancer	12036918	2002	Hsieh, CL et al.
PSAT1	29968	phosphoserine aminotransferase 1	Biomarker	Benign Prostatic Hyperplasia	18076912	2008	Woodson, K et al.
PSAT1	29968	phosphoserine aminotransferase 1	AlteredExpression	Benign Prostatic Hyperplasia	7533062	1995	Jaakkola, S et al.
PSAT1	29968	phosphoserine aminotransferase 1	Biomarker	Benign Prostatic Hyperplasia	22298030	2012	Chen, ZH et al.
PSAT1	29968	phosphoserine aminotransferase 1	AlteredExpression	Benign Prostatic Hyperplasia	23470460	2013	Matos, AR et al.
PSAT1	29968	phosphoserine aminotransferase 1	Biomarker	Benign Prostatic Hyperplasia	23620269	2013	Qi, J et al.
PSAT1	29968	phosphoserine aminotransferase 1	AlteredExpression	Benign Prostatic Hyperplasia	15283888	2004	Koksal, IT et al.
PSAT1	29968	phosphoserine aminotransferase 1	Biomarker	Benign Prostatic Hyperplasia	26831660	2016	Leidinger, P et al.
PSAT1	29968	phosphoserine aminotransferase 1	Biomarker	Benign Prostatic Hyperplasia	24711254	2014	O'Malley, KJ et al.
PSAT1	29968	phosphoserine aminotransferase 1	Biomarker	Benign Prostatic Hyperplasia	10458410	1999	Colombel, M et al.
PSAT1	29968	phosphoserine aminotransferase 1	Biomarker	Benign Prostatic Hyperplasia	19462463	2009	Zhao, Z et al.
PSAT1	29968	phosphoserine aminotransferase 1	GeneticVariation	Prostate Cancer, Hereditary, 7	25274378	2015	He, Y et al.
ZFP36L2	678	ZFP36 ring finger protein like 2	Biomarker	Precursor T-Cell Lymphoblastic Leukemia-Lymphoma	20622884	2010	Hodson, DJ et al.
TALDO1	6888	transaldolase 1	GeneticVariation	Precursor T-Cell Lymphoblastic Leukemia-Lymphoma	23735857	2013	La Starza, R et al.
TALDO1	6888	transaldolase 1	GeneticVariation	Precursor T-Cell Lymphoblastic Leukemia-Lymphoma	21112032	2011	Meijerink, JP et al.
ZFP36	7538	ZFP36 ring finger protein	Biomarker	Precursor T-Cell Lymphoblastic Leukemia-Lymphoma	8545129	1996	Ino, T et al.
ZFP36L2	678	ZFP36 ring finger protein like 2	Biomarker	Precursor Cell Lymphoblastic Leukemia Lymphoma	20622884	2010	Hodson, DJ et al.
RIT1	6016	Ras like without CAAX 1	GeneticVariation	Liver carcinoma	14767908	2004	Li, JT et al.
TALDO1	6888	transaldolase 1	Biomarker	Liver carcinoma	19436114	2009	Hanczko, R et al.
ZFP36	7538	ZFP36 ring finger protein	Biomarker	Liver carcinoma	20038433	2009	Sohn, BH et al.
NCOR1	9611	nuclear receptor corepressor 1	Biomarker	Liver carcinoma	16434963	2006	Chan, IH et al.
ZFP36	7538	ZFP36 ring finger protein	AlteredExpression	Promyelocytic leukemia	7506373	1994	Wakazono, Y et al.
NCOR1	9611	nuclear receptor corepressor 1	Biomarker	Promyelocytic leukemia	14701861	2004	Khan, MM et al.
NCOR1	9611	nuclear receptor corepressor 1	Biomarker	Promyelocytic leukemia	11430826	2001	Khan, MM et al.
PSAT1	29968	phosphoserine aminotransferase 1	GeneticVariation	Prostate cancer, familial	10960844	2000	Valeri, A et al.
ZFP36	7538	ZFP36 ring finger protein	Biomarker	cervical cancer	20157568	2009	Sanduja, S et al.
