# Supplementary material for: Computational analysis of data from a genome-wide screening identifies new PARP1 functional interactors as potential therapeutic targets
Source: Oncotarget. 2019 Apr 12;10(28):2722–37. doi: 10.18632/oncotarget.26812 (PMC6505629; doi:10.18632/oncotarget.26812)
Supplement: Supplementary file 4 [file oncotarget-10-2722-s004.xlsx]

## Sheet: Foglio1
Supplementary Table 3: Functional analysis showed that PARP1 is related to all the identified genes				Term size	Overlap size	p-value	Recall	Precision
Term.id	Domain	Description	Intersection
GO:0006807	BP	nitrogen compound metabolic process	REXO1,RCOR1,ZFP36,PSAT1,HERC3,NCOR1,PARP1,INCENP,ZFP36L2,TALDO1,H1F0,ENTPD6	10042	12	0.0335	0.923	0.001
GO:1901360	BP	organic cyclic compound metabolic process	REXO1,RCOR1,ZFP36,PSAT1,NCOR1,PARP1,ZFP36L2,TALDO1,H1F0,ENTPD6	6214	10	0.0151	0.769	0.002
GO:0046483	BP	heterocycle metabolic process	REXO1,RCOR1,ZFP36,PSAT1,NCOR1,PARP1,ZFP36L2,TALDO1,H1F0,ENTPD6	5960	10	0.0105	0.769	0.002
GO:0006725	BP	cellular aromatic compound metabolic process	REXO1,RCOR1,ZFP36,PSAT1,NCOR1,PARP1,ZFP36L2,TALDO1,H1F0,ENTPD6	5997	10	0.0111	0.769	0.002
GO:0034641	BP	cellular nitrogen compound metabolic process	REXO1,RCOR1,ZFP36,PSAT1,NCOR1,PARP1,ZFP36L2,TALDO1,H1F0,ENTPD6	6554	10	0.0241	0.769	0.002
GO:0006139	BP	nucleobase-containing compound metabolic process	REXO1,RCOR1,ZFP36,NCOR1,PARP1,ZFP36L2,TALDO1,H1F0,ENTPD6	5793	9	0.05	0.692	0.002
GO:0055086	BP	nucleobase-containing small molecule metabolic process	NCOR1,PARP1,TALDO1,ENTPD6	748	4	0.0147	0.308	0.005
GO:1903578	BP	regulation of ATP metabolic process	NCOR1,PARP1	55	2	0.00733	0.154	0.036
GO:0009890	BP	negative regulation of biosynthetic process	RCOR1,ZFP36,NCOR1,PARP1,ZFP36L2	1620	5	0.0366	0.385	0.003
GO:0031327	BP	negative regulation of cellular biosynthetic process	RCOR1,ZFP36,NCOR1,PARP1,ZFP36L2	1600	5	0.0346	0.385	0.003
GO:0010558	BP	negative regulation of macromolecule biosynthetic process	RCOR1,ZFP36,NCOR1,PARP1,ZFP36L2	1523	5	0.0278	0.385	0.003
GO:2000113	BP	negative regulation of cellular macromolecule biosynthetic process	RCOR1,ZFP36,NCOR1,PARP1,ZFP36L2	1458	5	0.0229	0.385	0.003
GO:0010629	BP	negative regulation of gene expression	RCOR1,ZFP36,NCOR1,PARP1,ZFP36L2	1730	5	0.0488	0.385	0.003
GO:0090305	BP	nucleic acid phosphodiester bond hydrolysis	REXO1,PARP1,H1F0	285	3	0.00986	0.231	0.011
GO:0051276	BP	chromosome organization	RCOR1,NCOR1,PARP1,INCENP,H1F0	1176	5	0.00865	0.385	0.004
GO:0000122	BP	negative regulation of transcription from RNA polymerase II promoter	RCOR1,ZFP36,NCOR1,PARP1	758	4	0.0154	0.308	0.005
GO:0005694	CC	chromosome	NCOR1,PARP1,INCENP,H1F0	946	4	0.0349	0.308	0.004
GO:0044427	CC	chromosomal part	NCOR1,PARP1,INCENP,H1F0	832	4	0.0218	0.308	0.005
GO:0000228	CC	nuclear chromosome	NCOR1,PARP1,INCENP,H1F0	535	4	0.00415	0.308	0.007
GO:0044454	CC	nuclear chromosome part	NCOR1,PARP1,INCENP,H1F0	501	4	0.00323	0.308	0.008
GO:0035257	MF	nuclear hormone receptor binding	NCOR1,PARP1	139	2	0.0458	0.154	0.014
GO:0042826	MF	histone deacetylase binding	NCOR1,PARP1	105	2	0.0264	0.154	0.019
HPA:003010_11	hpa	bone marrow; hematopoietic cells[Supported,Low]	RCOR1,PSAT1,NCOR1,PARP1,INCENP,H1F0	2193	6	0.0476	0.5	0.003
HPA:021010_11	hpa	hippocampus; glial cells[Supported,Low]	RCOR1,PSAT1,NCOR1,PARP1,INCENP,H1F0	1523	6	0.00718	0.5	0.004
HPA:001040_11	hpa	adrenal gland; glandular cells[Supported,Low]	RCOR1,PSAT1,NCOR1,PARP1,INCENP,H1F0	2215	6	0.05	0.5	0.003
HPA:013010_02	hpa	endometrium 2; cells in endometrial stroma[Uncertain,Medium]	RCOR1,NCOR1,PARP1,INCENP,H1F0	1163	5	0.0149	0.417	0.004
HPA:013010_11	hpa	endometrium 2; cells in endometrial stroma[Supported,Low]	RCOR1,NCOR1,PARP1,INCENP,H1F0	1344	5	0.0281	0.417	0.004
HPA:013010_12	hpa	endometrium 2; cells in endometrial stroma[Supported,Medium]	RCOR1,NCOR1,PARP1,INCENP,H1F0	797	5	0.00266	0.417	0.006
HPA:008010_12	hpa	cerebral cortex; endothelial cells[Supported,Medium]	RCOR1,PSAT1,PARP1,H1F0	925	4	0.0444	0.333	0.004
HPA:005010_13	hpa	bronchus; respiratory epithelial cells[Supported,High]	RCOR1,NCOR1,PARP1,H1F0	915	4	0.0427	0.333	0.004
HPA:021020_12	hpa	hippocampus; neuronal cells[Supported,Medium]	RCOR1,PSAT1,NCOR1,PARP1,H1F0	1443	5	0.0382	0.417	0.003
HPA:042030_11	hpa	skin 1; keratinocytes[Supported,Low]	RCOR1,PSAT1,NCOR1,PARP1,INCENP,H1F0	2026	6	0.0319	0.5	0.003
HPA:006020_12	hpa	caudate; neuronal cells[Supported,Medium]	RCOR1,PSAT1,NCOR1,PARP1,H1F0	1377	5	0.0312	0.417	0.004
HPA:043010_11	hpa	skin 2; epidermal cells[Supported,Low]	RCOR1,PSAT1,NCOR1,PARP1,INCENP,H1F0	2149	6	0.043	0.5	0.003
HPA:027010_12	hpa	lymph node; germinal center cells[Supported,Medium]	RCOR1,NCOR1,PARP1,INCENP,H1F0	1395	5	0.033	0.417	0.004
HPA:015010_11	hpa	esophagus; squamous epithelial cells[Supported,Low]	RCOR1,PSAT1,NCOR1,PARP1,INCENP,H1F0	2093	6	0.0376	0.5	0.003
HPA:055010_12	hpa	vagina; squamous epithelial cells[Supported,Medium]	RCOR1,NCOR1,PARP1,INCENP,H1F0	1431	5	0.0368	0.417	0.003
REAC:2173793	rea	Transcriptional activity of SMAD2/SMAD3:SMAD4 heterotrimer	NCOR1,PARP1	44	2	0.05	0.182	0.045
REAC:2173795	rea	Downregulation of SMAD2/3:SMAD4 transcriptional activity	NCOR1,PARP1	23	2	0.0135	0.182	0.087
TF:M08487_0	tf	Factor: GCMa:Erg; motif: ATGCGGGCGGAARKG; match class: 0	REXO1,RCOR1,ZFP36,PSAT1,HERC3,PARP1,TALDO1	2224	7	0.05	0.538	0.003
TF:M05327_0	tf	Factor: WT1; motif: NGCGGGGGGGTSMMCYN; match class: 0	REXO1,RCOR1,ZFP36,PSAT1,HERC3,NCOR1,RIT1,PARP1,INCENP,ZFP36L2,H1F0,ENTPD6	8296	12	0.0213	0.923	0.001
Description of cellular processes/components are reported.
TermID, Domain, Description: Simple annotations about Gene Ontology term
Intersection: List of genes annotated to a Gene Ontology term
Term size and Overlap Size: Number of all genes annotated to GO term and number of overlapped query genes.
p-value: the probability seeing at least x number of genes out of the total n genes in the list annotated to a particular GO term computed by an enrichment analysis on gene sets
Recall: recall is a measure of how many truly relevant results are returned
Precision: precision is a measure of result relevancy
