# Supplementary material for: Computational analysis of data from a genome-wide screening identifies new PARP1 functional interactors as potential therapeutic targets
Source: Oncotarget. 2019 Apr 12;10(28):2722–37. doi: 10.18632/oncotarget.26812 (PMC6505629; doi:10.18632/oncotarget.26812)
Supplement: Supplementary file 5 [file oncotarget-10-2722-s005.xlsx]

## Sheet: Breast
Supplementary Table 5: Expression analysis with "expression atlas" database of selected genes, in cell lines representing cancer sensitive to PARP inhibition and not. For breast cancer: double/triple negative breast cancer cell lines as sensitive and normal cancer as not sensitive, for ovarian cancer: high grade serous as sensitive and clear cancer cell as not sensitive. Data are shown as transcr…
Gene	Source	TPM per cell line																				p-value
		Double/triple negative breast cancer cell lines													normal cancer
		HCC1143	HCC1187	HCC1395	HCC1569	HCC1599	HCC1954	HCC202	HCC38	HCC70	HCC1937	MDA-MB-453	MDA-MB-468	MDA-MB-436	MCF-7	MCF7	MDA-MB-134-VI	MDA-MB-175-VII	MDA-MB-231	MDA-MB-361	MDA-MB-415
RIT1	675 Genentech	26	47	30		56	112	73	39	43		27	28	40	22		14	34	29	13	28
	Cell lines - CCLE	22	61	27	28	57	121	55	44	48	27	23	26	53		19		39		15	28
	Means	24	54	28.5	28	56.5	116.5	64	41.5	45.5	27	25	27	46.5	22	19	14	36.5	29	14	28	0.0433682
		Double/triple negative breast cancer cell lines													normal cancer								p-value
		HCC1143	HCC1187	HCC1395	HCC1569	HCC1599	HCC1954	HCC202	HCC38	HCC70	HCC1937	MDA-MB-436	MDA-MB-453	MDA-MB-468	MCF-7	MCF7	MDA-MB-134-VI	MDA-MB-157	MDA-MB-175-VII	MDA-MB-231	MDA-MB-361	MDA-MB-415
PARP1	675 Genentech	213	238	233		312	221	222	301	201		216	453	182	178		347	187	295	128	237	99
	Cell lines - CCLE	121	189	261	226	131	179	244	156	175	177	232	405	125		101			143		219	60
	Means	167	213.5	247	226	221.5	200	233	228.5	188	177	224	429	153.5	178	101	347	187	219	128	228	79.5	0.244687
		Double/triple negative breast cancer cell lines														normal cancer								p-value
		HCC1143	HCC1187	HCC1395	HCC1569	HCC1599	HCC1954	HCC202	HCC2157	HCC38	HCC70	HCC1937	MDA-MB-436	MDA-MB-453	MDA-MB-468	MCF7	MCF7	MDA-MB-134-VI	MDA-MB-157	MDA-MB-175-VII	MDA-MB-231	MDA-MB-361	MDA-MB-415
INCENP	675 Genentech	44	62	60		62	89	17	139	54	64		94	67	184	84		160	54	67	82	80	31
	Cell lines - CCLE	52	108	165	105	49	90	57	75	77	82	83	59	70	89		53			20		65	33
	Means	48	85	112.5	105	55.5	89.5	37	107	65.5	73	83	76.5	68.5	136.5	84	53	160	54	43.5	82	72.5	32	0.430838
		Double/triple negative breast cancer cell lines														normal cancer							p-value
		HCC1143	HCC1187	HCC1395	HCC1569	HCC1599	HCC1954	HCC202	HCC2157	HCC38	HCC70	HCC1937	MDA-MB-436	MDA-MB-453	MDA-MB-468	MCF7	MDA-MB-134-VI	MDA-MB-157	MDA-MB-175-VII	MDA-MB-231	MDA-MB-361	MDA-MB-415
PSAT1	675 Genentech	194	229	175		284	313	128	241	141	170		230		284		0	53	94	124	51	8
	Cell lines - CCLE	152	145	506	91	233	292	166	0.6	86	399	258	215		355	56			37		122	4
	Means	173	187	340.5	91	258.5	302.5	147	120.8	113.5	284.5	258	222.5		319.5	56	0	53	65.5	124	86.5	6	0.000177493

## Sheet: Ovarian
Gene	Source	TPM per cell line																				T-test high grade serous / clear cell
		high grade serous ovarian cancer									clear cell ovarian cancer
		OVCAR-3	OVCAR-4	Caov-3	OVCAR-8	COV318	KURAMOCHI	59M	COV362	OVKATE	COV413A	COV413B	COV504	COV644	ES-2	OVISE	OVMANA	OVTOKO	RMG-I	TOV-21G
RIT1	675 Genentech		55	21	20	38	30	50	0	45	29	21	24	0	13	16	10	26	0	0
	Cell lines - CCLE	51	28	19	14	24	26	43	0	41					20	22	26	41	0
	Means	51	41.5	20	17	31	28	46.5	0	43	29	21	24	0	16.5	19	18	33.5	0	0			0.039153
PARP1	675 Genentech		139	83	251	83	204	232	0	119	199	228	163	0	152	73	13	61	0	0
	Cell lines - CCLE	200	72		231	262	152	156	0	70					178	145	89	131	0
	Means	200	105.5	83	241	172.5	178	194	0	94.5	199	228	163	0	165	109	51	96	0	0			0.300667
INCENP	675 Genentech		71	67	112	228	79	72	0	69	134	130	92	0	46	21	3	23	0	0
	Cell lines - CCLE	63	34		88	47	27	42	0	27					84	55	33	82	0
	Means	63	52.5	67	100	137.5	53	57	0	48	134	130	92	0	65	38	18	52.5	0	0			0.597777
PSAT1	675 Genentech		381	112	292	362	387	156	0	255					196	463	255	142	0	0
	Cell lines - CCLE	553	244		226	265	615	215	0	158	238	294	118	0	255	566	158	338	0
	Means	553	312.5	112	259	313.5	501	185.5	0	206.5	238	294	118	0	225.5	514.5	206.5	240	0	0			0.272128
